# Supplementary material for: A 2.9 Mb Chromosomal Segment Deletion Is Responsible for Early Ripening and Deep Red Fruit in Citrus sinensis
Source: Int J Mol Sci. 2024 Dec 2;25(23):12931. doi: 10.3390/ijms252312931 (PMC11641548; doi:10.3390/ijms252312931)
Supplement: Supplementary file 1 [file ijms-25-12931-s001.zip › Table S1.xlsx]

## Sheet: Sheet1
Table S1 Identification of differentially expressed genes related to fruit ripening and coloration between Ganhong and Newhall navel orange
ID of DEG	log2（FC）	FDR
Cs_ont_7g018570	-1.28811	9.95821e-61
Cs_ont_6g004700	3.40674	2.83094e-50
Cs_ont_2g004470	2.40107	1.87518e-26
Cs_ont_8g000570	2.5444	3.59867e-26
Cs_ont_2g027550	2.70032	2.96146e-24
QC_newGene_1216	2.48494	5.2002e-24
Cs_ont_9g012610	2.89164	5.2002e-24
Cs_ont_5g033170	-1.43795	8.23486e-22
Cs_ont_7g018840	-1.87855	1.46501e-21
Cs_ont_3g017660	3.80632	2.03606e-19
Cs_ont_8g003320	4.84133	1.35107e-17
Cs_ont_6g013850	3.7244	1.21912e-16
Cs_ont_6g009760	-2.33414	7.71551e-15
QC_newGene_1701	-2.52666	8.76959e-15
Cs_ont_7g018820	-1.01974	2.46507e-14
Cs_ont_7g021090	-1.05705	2.61506e-14
Cs_ont_2g027570	3.53409	2.64394e-14
Cs_ont_8g007860	1.21899	3.66716e-14
Cs_ont_1g017980	-3.05201	3.70365e-14
Cs_ont_2g004530	-1.61536	3.83776e-14
Cs_ont_5g026190	-1.35326	6.01848e-14
Cs_ont_8g024930	-1.07018	6.88767e-14
Cs_ont_2g000950	1.27948	9.30075e-14
Cs_ont_1g003600	-1.11395	1.37024e-13
Cs_ont_6g006600	-3.00103	1.23605e-12
Cs_ont_3g017760	2.70308	1.23605e-12
Cs_ont_7g018890	-1.14191	1.24776e-12
Cs_ont_9g019180	-1.96179	2.06232e-12
Cs_ont_7g021010	-1.27427	2.12063e-12
Cs_ont_1g004230	-3.04708	3.69515e-12
Cs_ont_4g015440	4.9475	4.02002e-12
Cs_ont_2g026380	-1.99343	9.56718e-12
QC_newGene_517	1.09475	1.06705e-11
Cs_ont_5g015490	-1.24003	1.06705e-11
Cs_ont_2g009030	1.41559	2.27129e-11
Cs_ont_3g009610	-2.91754	2.27129e-11
Cs_ont_3g013720	-2.94687	2.71225e-11
Cs_ont_7g011510	-2.56592	4.28271e-11
Cs_ont_1g002030	2.05921	4.28271e-11
Cs_ont_9g026030	2.2135	8.11891e-11
Cs_ont_6g021000	1.23937	8.57803e-11
Cs_ont_7g020060	-1.54402	1.02193e-10
Cs_ont_2g035300	-2.3623	1.91986e-10
Cs_ont_7g020080	-1.00901	2.03388e-10
Cs_ont_5g001320	1.3554	2.10683e-10
Cs_ont_4g011530	5.31896	2.39387e-10
Cs_ont_7g001760	-1.22032	2.47905e-10
Cs_ont_8g027180	-2.13378	2.5895e-10
Cs_ont_9g026160	1.04539	2.67908e-10
Cs_ont_3g017730	4.52969	4.59272e-10
Cs_ont_3g027870	-1.18405	2.79878e-09
Cs_ont_5g001760	-1.12228	3.27629e-09
Cs_ont_1g020460	2.78213	3.40768e-09
Cs_ont_9g005140	1.76793	3.5496e-09
Cs_ont_3g003380	8.74639	3.67659e-09
Cs_ont_1g018560	3.12821	4.8915e-09
Cs_ont_4g010130	1.00294	6.95825e-09
Cs_ont_8g021040	3.53522	6.95825e-09
Cs_ont_5g002910	-1.91001	7.53838e-09
Cs_ont_4g020620	-2.5999	7.55707e-09
Cs_ont_9g023680	1.3014	9.08807e-09
Cs_ont_8g001870	1.54376	9.08807e-09
Cs_ont_6g006980	9.56911	1.05756e-08
Cs_ont_6g002800	-3.80975	1.10399e-08
Cs_ont_5g035280	-2.69926	1.1744e-08
Cs_ont_6g003520	2.13441	1.37562e-08
Cs_ont_2g035390	3.17256	1.98012e-08
Cs_ont_3g009360	-1.79165	2.29223e-08
Cs_ont_2g029810	2.80469	2.49108e-08
Cs_ont_6g017810	-1.22986	2.51393e-08
Cs_ont_7g000310	-1.70335	2.80404e-08
Cs_ont_5g003370	-1.57219	2.87486e-08
Cs_ont_6g012760	-1.04399	3.27089e-08
Cs_ont_7g019410	-1.51527	3.61293e-08
Cs_ont_5g002790	-1.79215	3.88605e-08
Cs_ont_2g029090	1.00176	5.10962e-08
Cs_ont_1g020490	-2.85917	5.44557e-08
Cs_ont_5g048790	2.26162	5.67706e-08
Cs_ont_5g005640	8.54387	5.67706e-08
QC_newGene_1566	1.55922	5.94145e-08
Cs_ont_8g006190	1.72846	6.71027e-08
Cs_ont_5g033730	3.82034	7.60442e-08
Cs_ont_8g022540	-2.45089	9.37229e-08
Cs_ont_3g017180	-1.49394	9.99983e-08
Cs_ont_1g025160	-1.13432	1.02278e-07
Cs_ont_9g023110	-1.27901	1.03745e-07
Cs_ont_1g021730	-1.96681	1.17104e-07
Cs_ont_4g003140	-3.18175	1.24232e-07
Cs_ont_9g025340	-1.52711	1.25023e-07
Cs_ont_3g000770	-1.61871	1.35206e-07
Cs_ont_5g021640	1.45031	1.39359e-07
Cs_ont_4g025530	-3.60775	1.39359e-07
Cs_ont_2g006430	-3.25587	1.50849e-07
Cs_ont_1g028480	-1.46433	1.52947e-07
QC_newGene_1835	2.75675	1.54748e-07
Cs_ont_3g028000	-1.64074	1.58054e-07
Cs_ont_5g016840	-1.00054	1.72611e-07
Cs_ont_7g016150	1.18495	2.20964e-07
Cs_ont_2g022780	-2.48574	2.3178e-07
Cs_ont_9g027950	2.67116	2.36838e-07
Cs_ont_7g027420	1.12526	2.39139e-07
Cs_ont_2g016690	-1.98028	2.42516e-07
Cs_ont_2g002140	-1.07746	2.44332e-07
QC_newGene_1500	4.8913	2.45588e-07
Cs_ont_1g010900	-2.51391	2.52782e-07
Cs_ont_2g005620	1.39213	2.76757e-07
Cs_ont_7g013050	3.01701	3.439e-07
Cs_ont_1g016250	-1.57308	3.68381e-07
Cs_ont_2g034960	4.02185	4.30014e-07
Cs_ont_3g004720	2.84685	4.50862e-07
Cs_ont_7g018660	-1.82022	5.13606e-07
Cs_ont_4g026060	2.08611	5.1683e-07
Cs_ont_2g019570	3.52645	5.1683e-07
Cs_ont_5g009690	2.0038	5.55619e-07
Cs_ont_9g018470	1.78754	5.61466e-07
Cs_ont_2g030060	-1.4772	5.87579e-07
Cs_ont_8g007460	-2.64221	5.9785e-07
Cs_ont_9g023780	1.41354	6.27088e-07
Cs_ont_7g018160	-1.11544	6.32552e-07
Cs_ont_1g008150	6.23715	6.48097e-07
Cs_ont_8g023480	-1.50001	6.67862e-07
Cs_ont_5g010360	-2.25827	7.42398e-07
Cs_ont_7g020810	-1.19933	7.94858e-07
Cs_ont_3g018220	1.39695	9.44547e-07
Cs_ont_7g005590	-3.03923	1.00668e-06
Cs_ont_1g020480	-2.68388	1.11252e-06
Cs_ont_7g010050	-1.90053	1.13864e-06
QC_newGene_692	3.36581	1.23129e-06
Cs_ont_7g022790	1.10444	1.34233e-06
Cs_ont_8g005310	2.36231	1.39643e-06
Cs_ont_2g000650	1.41284	1.41263e-06
Cs_ont_7g019400	-1.28132	1.49943e-06
Cs_ont_7g000720	-1.24689	1.59319e-06
Cs_ont_3g032920	-2.75882	1.74673e-06
Cs_ont_8g025110	2.27084	1.76919e-06
Cs_ont_5g005630	4.81886	1.81445e-06
Cs_ont_5g042440	1.60213	1.83304e-06
Cs_ont_9g028560	1.96244	2.06329e-06
Cs_ont_7g019880	-1.23546	2.22556e-06
Cs_ont_7g010920	-2.31291	2.25476e-06
Cs_ont_1g025500	-1.44791	2.52175e-06
Cs_ont_4g021670	-1.96379	2.74922e-06
Cs_ont_1g009220	-1.61137	2.98544e-06
Cs_ont_8g022170	-3.60108	3.01542e-06
Cs_ont_6g022370	3.56956	3.28184e-06
Cs_ont_6g002270	-1.42582	3.41143e-06
Cs_ont_5g015620	1.02757	3.49386e-06
Cs_ont_9g024530	-1.26132	4.23279e-06
Cs_ont_8g027400	-1.36673	4.24561e-06
Cs_ont_8g019320	-1.31831	4.57514e-06
Cs_ont_7g019810	-1.15623	4.87665e-06
Cs_ont_7g025040	-1.43332	5.41674e-06
Cs_ont_2g034290	-2.6694	5.41674e-06
Cs_ont_1g016810	-1.81392	5.68354e-06
Cs_ont_9g001180	1.14903	5.76713e-06
Cs_ont_6g014820	-1.63456	5.86988e-06
Cs_ont_8g009540	1.36815	5.90877e-06
Cs_ont_2g031470	-2.27306	6.4693e-06
Cs_ont_9g025960	-1.69162	7.22113e-06
Cs_ont_5g021600	1.36323	7.27694e-06
Cs_ont_2g029320	-1.98921	7.27694e-06
Cs_ont_7g015490	-1.55173	7.29949e-06
Cs_ont_3g008430	-2.09934	7.84664e-06
Cs_ont_7g019850	-1.15398	8.27353e-06
Cs_ont_8g010420	-2.79106	8.27353e-06
Cs_ont_6g007060	1.02631	8.46849e-06
Cs_ont_6g010280	1.7999	9.51879e-06
Cs_ont_3g027960	-1.71245	9.63336e-06
QC_newGene_1378	-2.43306	9.63336e-06
Cs_ont_2g005220	1.17946	1.08978e-05
Cs_ont_8g008120	2.60655	1.09604e-05
Cs_ont_6g007880	2.95574	1.109e-05
Cs_ont_4g017550	1.10621	1.16757e-05
Cs_ont_5g042080	1.15307	1.31036e-05
Cs_ont_7g026530	2.48977	1.32315e-05
Cs_ont_7g010910	-2.38738	1.32315e-05
Cs_ont_5g021670	1.22803	1.34323e-05
Cs_ont_8g021660	-2.29927	1.37311e-05
Cs_ont_1g009060	-2.08127	1.51111e-05
Cs_ont_4g006440	1.61926	1.52023e-05
Cs_ont_1g008170	4.66172	1.52536e-05
Cs_ont_1g009790	-1.64503	1.56335e-05
Cs_ont_2g010050	2.1762	1.68739e-05
Cs_ont_5g032130	1.26782	1.69618e-05
Cs_ont_3g008000	1.52334	1.73114e-05
Cs_ont_5g042170	-2.03045	1.73406e-05
Cs_ont_5g040910	-1.48983	1.79102e-05
Cs_ont_2g024310	1.03398	1.91301e-05
Cs_ont_9g020800	3.18437	1.96649e-05
Cs_ont_5g005420	1.08116	2.11794e-05
Cs_ont_5g006730	-2.08134	2.24078e-05
Cs_ont_2g011380	2.25748	2.26672e-05
Cs_ont_8g008220	-2.41597	2.38861e-05
Cs_ont_1g002170	2.74767	2.3989e-05
Cs_ont_6g006930	2.17817	2.60021e-05
Cs_ont_7g025070	-2.51661	2.6062e-05
Cs_ont_6g016910	-2.11731	2.65938e-05
Cs_ont_9g004900	-1.46769	3.00362e-05
Cs_ont_1g008510	2.5635	3.23922e-05
Cs_ont_8g005850	-2.36728	3.24071e-05
QC_newGene_1549	4.19187	3.24226e-05
Cs_ont_8g006330	1.6821	3.26211e-05
Cs_ont_7g018800	-1.25594	3.44062e-05
Cs_ont_1g005240	-1.11245	3.65473e-05
Cs_ont_3g003130	1.75764	3.65487e-05
Cs_ont_4g009330	-1.45173	3.65487e-05
Cs_ont_2g006520	-1.21164	3.67772e-05
Cs_ont_6g015360	1.05265	3.76278e-05
Cs_ont_2g003680	-1.86404	3.92006e-05
Cs_ont_7g013550	-1.80117	3.92006e-05
Cs_ont_8g028680	-1.46473	4.04548e-05
Cs_ont_1g015260	-1.21297	4.04548e-05
Cs_ont_5g015590	1.30353	4.09534e-05
Cs_ont_9g004420	-2.61515	4.2039e-05
Cs_ont_2g029590	-2.1335	4.20567e-05
Cs_ont_3g015280	-1.09587	4.30286e-05
Cs_ont_Un004860	-1.08355	4.30286e-05
Cs_ont_5g004340	-1.90821	4.6639e-05
Cs_ont_9g024950	2.43918	4.80843e-05
Cs_ont_8g014690	-2.16567	5.39453e-05
Cs_ont_7g024620	-1.51031	5.39453e-05
Cs_ont_5g008470	-1.48213	5.41427e-05
Cs_ont_1g019190	1.51618	5.52938e-05
Cs_ont_1g027120	1.32839	5.56156e-05
QC_newGene_1574	-1.96069	5.61826e-05
Cs_ont_5g047020	1.71946	5.68064e-05
Cs_ont_1g017600	-1.019	5.76844e-05
Cs_ont_3g010380	2.2628	5.83222e-05
Cs_ont_5g042450	3.09646	5.87262e-05
Cs_ont_3g008880	2.86898	5.97819e-05
Cs_ont_5g044910	5.12575	6.09432e-05
Cs_ont_2g000570	1.41226	6.30861e-05
Cs_ont_9g002150	2.26389	6.39665e-05
Cs_ont_6g014290	-2.10833	6.90609e-05
Cs_ont_3g005570	2.28912	7.5291e-05
Cs_ont_4g019140	-2.03562	7.82109e-05
Cs_ont_4g000850	2.16204	7.88712e-05
Cs_ont_2g029410	1.59724	7.90054e-05
Cs_ont_8g004430	2.99193	7.94513e-05
Cs_ont_8g002850	5.52671	8.04812e-05
Cs_ont_6g020580	1.07437	8.0924e-05
Cs_ont_4g015220	-1.16039	8.37641e-05
Cs_ont_5g025770	-1.60164	8.54588e-05
Cs_ont_4g008970	5.23029	8.66061e-05
Cs_ont_2g022040	-1.13378	8.87068e-05
Cs_ont_2g031460	-1.9656	9.58222e-05
Cs_ont_8g011690	2.27624	9.61013e-05
Cs_ont_7g027720	2.17411	9.64579e-05
Cs_ont_7g019650	-1.20469	9.93924e-05
Cs_ont_5g024690	-2.46838	0.000102008
Cs_ont_6g008800	-2.3394	0.000105081
Cs_ont_2g001750	-1.51222	0.000106984
Cs_ont_5g024860	-1.94111	0.000111548
Cs_ont_5g026930	-1.0872	0.000112616
Cs_ont_1g017990	-2.59566	0.000120885
Cs_ont_7g028020	1.70307	0.000124324
Cs_ont_2g031500	3.05877	0.000126902
QC_newGene_11	-2.5383	0.000130314
Cs_ont_4g021530	1.99778	0.000142805
Cs_ont_1g016000	-1.58696	0.000144073
Cs_ont_7g014770	-2.57016	0.000144238
Cs_ont_4g009800	-1.65588	0.000144238
Cs_ont_6g001940	1.3789	0.000152909
Cs_ont_8g001890	1.39388	0.000154303
Cs_ont_5g042660	1.13605	0.000156986
Cs_ont_9g028120	4.76544	0.000157975
Cs_ont_5g003990	-1.20264	0.000161631
Cs_ont_2g017940	-2.8039	0.00017126
Cs_ont_7g025420	1.68498	0.000180395
QC_newGene_1457	-1.78491	0.000182411
Cs_ont_2g033660	1.20518	0.000188529
Cs_ont_2g013960	2.3495	0.00021163
Cs_ont_7g027190	-1.0886	0.000212973
Cs_ont_3g009490	6.93155	0.000218711
Cs_ont_3g020470	1.34514	0.00022553
Cs_ont_3g029060	-1.37704	0.000227787
QC_newGene_1779	1.3151	0.00023278
QC_newGene_1540	1.09987	0.000242232
Cs_ont_1g027890	-1.76591	0.000242249
Cs_ont_3g004090	1.44328	0.000245669
Cs_ont_4g003640	3.43361	0.000249437
Cs_ont_8g016730	-2.63468	0.000251101
QC_newGene_426	1.25306	0.000252691
Cs_ont_1g020650	2.41416	0.000256934
Cs_ont_5g049700	-2.39315	0.000257139
Cs_ont_8g010150	-1.7637	0.000260276
Cs_ont_5g004950	-1.95835	0.000266273
Cs_ont_5g022190	-1.16885	0.000270298
Cs_ont_6g008420	1.6296	0.000277186
Cs_ont_1g021530	2.09018	0.000278753
Cs_ont_3g014350	-2.9284	0.000281309
Cs_ont_6g002250	-3.34192	0.00028188
Cs_ont_1g016340	-1.5882	0.000295759
QC_newGene_461	-1.73317	0.000295759
Cs_ont_5g006470	2.29831	0.000295759
Cs_ont_2g014450	2.38041	0.000296474
Cs_ont_8g024610	-1.95171	0.000308808
Cs_ont_2g009090	-1.02449	0.000310233
Cs_ont_4g027640	-1.29469	0.000326233
Cs_ont_6g009640	-1.05478	0.000330791
Cs_ont_5g010400	1.1764	0.000332803
Cs_ont_5g034810	1.01223	0.000334759
Cs_ont_3g009950	3.57696	0.000340121
Cs_ont_4g006130	1.06757	0.000340332
Cs_ont_9g003960	4.60217	0.000343872
Cs_ont_3g031060	1.88804	0.000343872
Cs_ont_9g009440	1.23167	0.000349158
Cs_ont_7g015300	-1.79702	0.000352379
Cs_ont_5g014650	1.70799	0.000356148
Cs_ont_9g028460	1.30275	0.000359631
Cs_ont_6g010940	-1.86418	0.00036441
Cs_ont_3g011430	-1.67393	0.000368928
Cs_ont_5g006880	1.98511	0.000370553
Cs_ont_8g014080	-1.24124	0.000397338
Cs_ont_3g011170	-1.76679	0.000405845
Cs_ont_3g011400	4.25163	0.000407893
Cs_ont_1g028820	-1.67331	0.000408903
Cs_ont_8g021990	4.2129	0.000436549
Cs_ont_4g009470	-1.48889	0.000440846
Cs_ont_9g026180	4.91392	0.000445134
Cs_ont_1g024770	-1.2924	0.000445134
Cs_ont_5g023790	-1.0626	0.000456
Cs_ont_4g011890	1.09229	0.000457249
Cs_ont_9g001770	3.52655	0.00050071
Cs_ont_5g050040	1.53104	0.000501453
Cs_ont_3g003470	-1.63574	0.000503922
Cs_ont_1g024990	2.94561	0.000503922
Cs_ont_5g033740	3.31687	0.000503922
Cs_ont_9g005250	1.52439	0.000506068
Cs_ont_2g013230	1.21313	0.000538245
Cs_ont_3g029550	-2.19829	0.00055384
Cs_ont_4g014280	-1.98017	0.000554109
Cs_ont_8g022000	-1.29913	0.000576494
Cs_ont_4g023110	1.35238	0.000580291
Cs_ont_8g000980	-1.6634	0.000588834
Cs_ont_1g028270	1.48177	0.000594398
Cs_ont_9g017670	5.68152	0.000633359
Cs_ont_7g000290	-1.9964	0.00064146
Cs_ont_2g004590	1.16785	0.000643069
Cs_ont_8g026530	-1.71745	0.000647214
Cs_ont_1g007850	1.25545	0.000653161
Cs_ont_8g026940	-1.85849	0.000662971
Cs_ont_7g012800	3.5675	0.00066396
Cs_ont_2g019720	2.81021	0.000672127
Cs_ont_5g025780	-1.50108	0.000683549
Cs_ont_1g013900	-2.3712	0.000683549
Cs_ont_1g018720	1.52904	0.000726396
Cs_ont_5g040320	2.13118	0.000745534
Cs_ont_5g000210	1.02213	0.00076644
Cs_ont_5g024710	-2.78895	0.000770808
Cs_ont_7g019350	-2.28094	0.000791911
Cs_ont_1g018900	1.1988	0.000813238
Cs_ont_8g022400	-1.54599	0.000829145
Cs_ont_7g027850	1.28812	0.000830529
Cs_ont_5g045560	2.75303	0.000850084
Cs_ont_7g018360	-1.44376	0.000867019
Cs_ont_2g002950	1.50422	0.000868076
Cs_ont_4g028320	1.74903	0.000868103
Cs_ont_5g000450	2.109	0.000878357
Cs_ont_4g028230	-2.11252	0.000881959
Cs_ont_2g012590	-3.01733	0.000888054
Cs_ont_5g041980	-1.17211	0.000888054
Cs_ont_1g013030	-1.0069	0.000904283
Cs_ont_1g023540	1.08995	0.000910273
Cs_ont_1g000720	1.57193	0.000919396
Cs_ont_8g001210	-1.17448	0.000933621
Cs_ont_8g028320	2.17753	0.000949137
Cs_ont_4g014540	3.13878	0.000954687
Cs_ont_7g004640	-1.26452	0.000958827
Cs_ont_5g046330	-2.27371	0.000968869
Cs_ont_4g020610	-1.33178	0.000970903
Cs_ont_5g005930	1.53712	0.000973239
Cs_ont_4g010440	1.46952	0.000975523
Cs_ont_3g011000	-1.50547	0.000978377
Cs_ont_5g039890	-2.11414	0.000996771
Cs_ont_6g013460	1.16238	0.000996771
Cs_ont_7g017040	2.30942	0.00101531
Cs_ont_1g028250	2.36856	0.00102334
Cs_ont_1g002450	1.78575	0.00102621
Cs_ont_6g005990	-1.49479	0.00103235
Cs_ont_5g009640	2.71451	0.00103798
Cs_ont_8g011120	5.28581	0.00103868
Cs_ont_2g031510	1.90297	0.00105926
Cs_ont_7g019580	-1.31145	0.00105926
Cs_ont_7g008050	-1.9323	0.00107727
QC_newGene_167	-2.76922	0.0010776
Cs_ont_8g023250	-1.67003	0.00109613
Cs_ont_5g039620	2.86965	0.00111528
Cs_ont_7g018720	-1.18373	0.00113908
Cs_ont_5g030800	-1.07181	0.00114541
Cs_ont_7g013360	-1.58034	0.00114541
Cs_ont_5g008520	4.65744	0.00118883
Cs_ont_7g003040	-1.30413	0.00118883
Cs_ont_9g010560	1.77064	0.00118883
Cs_ont_5g038970	-1.81722	0.00118883
Cs_ont_7g024560	-1.05884	0.00121022
Cs_ont_9g028550	-1.87325	0.00121295
Cs_ont_9g024810	1.80248	0.00121305
Cs_ont_5g036480	1.14766	0.00122733
Cs_ont_1g012370	1.13161	0.00125493
Cs_ont_4g019580	-1.42673	0.00125493
Cs_ont_4g006100	-1.33225	0.00125493
Cs_ont_9g007910	2.70569	0.00127512
Cs_ont_4g012420	-1.04209	0.00129147
Cs_ont_5g032720	-1.7755	0.00131682
Cs_ont_7g015800	-1.0335	0.00132832
Cs_ont_3g006140	2.85613	0.00133275
Cs_ont_2g016720	-1.59512	0.00134679
QC_newGene_731	1.3529	0.00135523
Cs_ont_8g004580	1.07278	0.00136282
QC_newGene_727	4.72331	0.00136616
Cs_ont_8g028590	-1.77034	0.00136678
Cs_ont_7g018620	-1.18458	0.00136678
Cs_ont_3g011120	1.28709	0.00137618
Cs_ont_3g002670	3.19356	0.00138476
Cs_ont_8g001900	1.48998	0.00141125
Cs_ont_3g010330	1.72399	0.00142056
Cs_ont_1g028970	-2.4156	0.0014318
Cs_ont_5g044670	4.67756	0.00147072
Cs_ont_5g014830	1.28276	0.00147818
Cs_ont_2g019470	-1.75663	0.00154601
Cs_ont_5g046620	2.55484	0.00155547
Cs_ont_6g001100	-1.85745	0.0015852
Cs_ont_5g005610	3.70967	0.001608
Cs_ont_4g003510	-2.28598	0.00161579
Cs_ont_2g004030	-1.02382	0.00166885
Cs_ont_8g020220	4.79574	0.00168491
Cs_ont_2g027700	-1.05009	0.00169637
QC_newGene_56	-1.30426	0.00170739
Cs_ont_7g005530	1.81061	0.00172515
Cs_ont_8g028000	-1.2365	0.00174382
Cs_ont_2g014990	6.92694	0.00178298
Cs_ont_5g037290	1.91464	0.00187034
Cs_ont_9g028590	3.19004	0.00190297
Cs_ont_2g023770	-1.00361	0.00191038
Cs_ont_6g005140	1.26109	0.00195571
Cs_ont_1g026120	1.01405	0.00198538
Cs_ont_7g011390	1.49466	0.00199023
Cs_ont_7g018680	-1.44898	0.00204761
Cs_ont_2g008990	-1.53693	0.00204999
Cs_ont_4g025540	-2.48747	0.00205328
Cs_ont_5g042140	-2.03133	0.00206504
Cs_ont_7g010540	-1.26918	0.00208157
Cs_ont_8g004650	1.06037	0.00213355
QC_newGene_1670	2.35564	0.00222889
Cs_ont_2g005610	-2.10938	0.00228543
Cs_ont_6g021470	1.0628	0.00231201
QC_newGene_1608	3.09184	0.00231277
Cs_ont_7g013780	-1.52218	0.00237026
Cs_ont_8g000050	-1.61427	0.00237026
QC_newGene_1572	-1.29515	0.00239373
Cs_ont_9g022560	1.14093	0.00239373
Cs_ont_9g008240	1.51797	0.00243364
QC_newGene_1531	1.17803	0.00244947
Cs_ont_2g034130	1.17937	0.00245838
Cs_ont_2g019210	2.18975	0.00245917
Cs_ont_8g008740	2.00227	0.00246248
Cs_ont_4g023520	-2.44279	0.00247059
QC_newGene_1568	2.05142	0.00248724
Cs_ont_5g034270	1.1031	0.00248724
Cs_ont_5g012750	-1.27047	0.00252251
Cs_ont_4g005940	-1.61585	0.00254056
Cs_ont_1g020920	-1.1917	0.00255633
Cs_ont_2g013260	2.16277	0.00261246
Cs_ont_9g021450	1.22095	0.00264652
Cs_ont_4g004420	2.26592	0.00267324
Cs_ont_5g014170	1.64827	0.00267441
Cs_ont_3g002060	5.05066	0.00270627
Cs_ont_2g006770	-1.44432	0.00272046
Cs_ont_6g000580	3.27167	0.00276933
Cs_ont_7g006330	-2.10399	0.00276933
Cs_ont_5g024890	-2.18867	0.00282673
Cs_ont_2g011330	3.34273	0.00282914
Cs_ont_1g016370	1.39722	0.002868
Cs_ont_3g014260	1.99652	0.00289237
Cs_ont_2g000620	-1.33726	0.00292232
Cs_ont_2g033720	1.40012	0.00292232
Cs_ont_7g024050	-1.24364	0.00293723
Cs_ont_2g029510	-1.08551	0.00295655
Cs_ont_6g024640	1.19332	0.00302217
Cs_ont_3g013120	-1.0158	0.0030646
Cs_ont_6g016220	1.33666	0.00310724
Cs_ont_8g024540	4.24832	0.00318139
Cs_ont_4g007270	3.19534	0.00319296
Cs_ont_2g033320	1.8013	0.00320331
Cs_ont_1g028570	-1.75783	0.00331047
Cs_ont_7g025620	-1.52713	0.00332274
Cs_ont_9g019320	-2.24923	0.00340836
Cs_ont_3g013270	2.89079	0.00342499
Cs_ont_4g023360	-1.16668	0.00342732
Cs_ont_8g022530	-1.81643	0.0034329
Cs_ont_2g015540	3.30646	0.00348294
Cs_ont_4g010150	2.01341	0.00352625
QC_newGene_596	-1.61075	0.00357825
Cs_ont_6g002780	1.01757	0.00363637
Cs_ont_7g019750	-1.27074	0.00367529
Cs_ont_5g006350	-1.26314	0.00368058
Cs_ont_7g021850	-1.30411	0.00370356
Cs_ont_8g023820	2.53556	0.00370696
Cs_ont_9g023940	-1.66344	0.00376324
Cs_ont_2g022520	-1.00635	0.00378231
Cs_ont_2g029840	-1.43131	0.0037826
Cs_ont_5g004380	-1.03655	0.00381534
Cs_ont_5g048270	-1.02351	0.00382481
Cs_ont_4g025960	-1.18022	0.00385489
QC_newGene_1576	-1.22813	0.00391214
Cs_ont_2g033310	1.10953	0.00404224
Cs_ont_5g015580	1.21989	0.00407818
Cs_ont_2g031750	1.01768	0.00410792
Cs_ont_8g006870	1.01085	0.00410802
Cs_ont_8g012400	2.04692	0.00412409
Cs_ont_7g002230	-2.32948	0.00415436
Cs_ont_2g010780	1.88572	0.004157
Cs_ont_2g014200	2.69854	0.00417891
Cs_ont_2g025900	4.37416	0.00425978
Cs_ont_6g002240	-1.77361	0.00435216
Cs_ont_5g005970	1.90018	0.00435216
Cs_ont_1g026300	2.38313	0.00436187
Cs_ont_7g016620	-1.08613	0.0044012
Cs_ont_1g019500	2.38654	0.00444674
Cs_ont_5g010100	-1.38593	0.0044811
Cs_ont_2g024810	2.41933	0.00452496
Cs_ont_2g020070	1.7731	0.00456213
Cs_ont_9g002140	1.81151	0.00457762
Cs_ont_3g010450	1.41301	0.00459173
Cs_ont_9g005310	-1.48291	0.00464486
Cs_ont_6g007760	2.07219	0.00466177
Cs_ont_5g044770	-1.41987	0.00466271
Cs_ont_1g014080	-1.56122	0.00470786
Cs_ont_4g001800	-4.36385	0.0047402
Cs_ont_4g000650	3.15933	0.00479266
Cs_ont_2g035420	1.32162	0.00479949
Cs_ont_2g028650	-1.12102	0.00480496
Cs_ont_2g005990	2.23857	0.00483739
Cs_ont_5g001380	1.09688	0.00487111
Cs_ont_2g004570	-1.34687	0.00487111
Cs_ont_8g024920	2.86285	0.00487673
Cs_ont_8g007390	1.40426	0.00500959
Cs_ont_3g002930	3.92193	0.00515871
Cs_ont_8g008430	-1.45924	0.00520083
Cs_ont_5g030290	-1.40914	0.00521951
Cs_ont_5g024870	-1.94562	0.00522752
Cs_ont_7g021800	-1.20833	0.00532233
Cs_ont_6g002500	1.25156	0.00535501
Cs_ont_3g019870	1.14522	0.00551905
Cs_ont_3g010320	1.09539	0.00551905
Cs_ont_5g046100	2.02148	0.0055707
Cs_ont_1g016720	1.22697	0.00559938
Cs_ont_8g007490	-2.12285	0.00561699
Cs_ont_7g020090	6.81324	0.00561994
Cs_ont_1g015040	-1.56598	0.00562066
Cs_ont_2g018770	-1.33288	0.00566455
Cs_ont_9g008140	2.45345	0.00568052
Cs_ont_6g017880	1.4352	0.00571573
Cs_ont_5g039700	2.25586	0.00571807
Cs_ont_3g006690	1.95462	0.00572668
Cs_ont_1g025350	-1.59057	0.00575461
Cs_ont_7g023030	2.50676	0.00587936
Cs_ont_7g002270	3.51068	0.00590957
Cs_ont_1g012630	1.65713	0.00590957
Cs_ont_9g026290	2.55438	0.00597804
Cs_ont_7g010780	1.10057	0.00601323
Cs_ont_1g002080	1.4488	0.00609233
Cs_ont_7g021480	1.52369	0.00610308
Cs_ont_3g012790	1.06788	0.00611889
Cs_ont_6g014990	-1.22566	0.00614164
Cs_ont_5g049860	3.60262	0.00620114
Cs_ont_7g019840	-1.64132	0.00620429
Cs_ont_1g001840	2.19721	0.00631556
Cs_ont_7g022670	1.2365	0.0063448
QC_newGene_1464	-2.82429	0.0063448
Cs_ont_5g015420	2.31157	0.0063448
Cs_ont_6g019300	-1.34672	0.00637623
Cs_ont_8g028710	3.60013	0.00638036
Cs_ont_6g008950	-2.4408	0.00641478
Cs_ont_3g011130	1.16512	0.00642841
Cs_ont_7g019550	-1.1601	0.00643319
Cs_ont_5g009040	3.06954	0.00645421
Cs_ont_1g025020	1.17169	0.00647314
Cs_ont_4g026730	2.09126	0.00648995
Cs_ont_2g008080	1.04414	0.00650763
QC_newGene_1583	-1.75045	0.00661672
Cs_ont_8g026310	-1.96587	0.00663653
Cs_ont_1g012710	1.14107	0.00666912
Cs_ont_5g004080	1.492	0.00671675
Cs_ont_4g016390	1.96786	0.00672347
Cs_ont_5g013380	-2.69937	0.00674416
Cs_ont_2g015450	-1.29233	0.00680785
Cs_ont_7g024940	1.24286	0.00686134
Cs_ont_2g024350	-1.05605	0.00686192
Cs_ont_5g019730	-1.77467	0.0069171
Cs_ont_8g028620	2.95178	0.00704833
Cs_ont_4g009000	1.47572	0.00704833
Cs_ont_6g020620	1.50424	0.00704833
Cs_ont_9g024710	-1.41724	0.00710339
Cs_ont_3g003230	1.42565	0.00710339
Cs_ont_3g001230	2.12102	0.00715301
Cs_ont_9g009420	-2.90196	0.0071959
Cs_ont_2g007030	1.6222	0.0071959
Cs_ont_5g014100	2.63811	0.0072266
Cs_ont_8g006730	1.16844	0.00726621
Cs_ont_2g009840	1.36593	0.00730442
Cs_ont_5g031640	-3.13027	0.00746256
Cs_ont_5g015700	2.99275	0.00764389
QC_newGene_97	-2.2763	0.00785247
Cs_ont_9g020950	2.12124	0.00785663
Cs_ont_9g009010	1.91173	0.00788125
QC_newGene_618	-1.68029	0.00794992
Cs_ont_8g015980	1.89103	0.00799704
Cs_ont_7g011760	-1.16585	0.00799753
Cs_ont_7g004490	1.35429	0.00811532
Cs_ont_4g018510	-1.34913	0.00812034
Cs_ont_7g025740	1.31003	0.00812586
Cs_ont_8g026390	2.41113	0.00817566
Cs_ont_2g027350	-1.10497	0.00819794
Cs_ont_6g023860	6.04748	0.00820247
Cs_ont_2g020430	1.08658	0.00825164
Cs_ont_5g036150	1.38635	0.00840668
Cs_ont_7g026520	1.38997	0.00848967
Cs_ont_8g019560	-1.52798	0.0086724
Cs_ont_7g018670	-1.52457	0.00869482
Cs_ont_2g029140	1.91286	0.00893465
Cs_ont_3g018570	-1.26333	0.00909292
QC_newGene_1496	-1.53586	0.00910386
Cs_ont_6g019870	1.09643	0.00913542
Cs_ont_2g031910	-1.34482	0.00914617
Cs_ont_2g015560	2.21397	0.00915091
Cs_ont_4g021490	2.14006	0.00915091
Cs_ont_6g005630	1.5847	0.00923017
Cs_ont_2g017950	-1.01996	0.00925779
Cs_ont_2g003760	2.73804	0.00933276
Cs_ont_5g022540	-1.29398	0.00938025
Cs_ont_6g012670	1.11755	0.0094102
Cs_ont_4g022070	1.07752	0.00946545
Cs_ont_4g020000	1.18265	0.00951366
Cs_ont_2g012440	1.24784	0.00952105
Cs_ont_1g025900	-1.65115	0.00954184
Cs_ont_6g016710	-1.04004	0.00963188
Cs_ont_9g009540	1.59374	0.00963188
Cs_ont_1g018870	1.20099	0.00981436
Cs_ont_4g007990	-1.32859	0.00992364
Cs_ont_8g012140	1.15689	0.00994714
Cs_ont_9g004580	2.86172	0.0100298
Cs_ont_3g018160	1.17849	0.0101539
Cs_ont_3g002160	2.10327	0.0102574
Cs_ont_3g004630	-1.78235	0.0102604
Cs_ont_8g000210	1.36455	0.0102657
Cs_ont_2g032520	1.20764	0.0102901
Cs_ont_8g005960	5.04429	0.0103386
Cs_ont_2g033860	2.05739	0.0104223
Cs_ont_3g017290	-1.40705	0.0104749
Cs_ont_5g013830	-1.52337	0.0105527
Cs_ont_6g003260	-1.75314	0.0107638
Cs_ont_2g006970	1.91812	0.0108275
Cs_ont_5g050440	1.3583	0.0108275
Cs_ont_3g014270	4.3227	0.0108356
Cs_ont_5g005410	1.08692	0.0109368
Cs_ont_1g028400	2.66184	0.0110413
Cs_ont_4g003210	-2.3908	0.0110598
QC_newGene_1166	-1.38586	0.0110935
QC_newGene_1388	1.90129	0.0114164
Cs_ont_1g024960	1.25438	0.0114696
Cs_ont_5g026660	-1.07615	0.0114696
Cs_ont_8g022060	-1.11262	0.0115054
Cs_ont_6g019270	-1.36749	0.0115424
Cs_ont_7g020980	-1.76681	0.0116752
Cs_ont_7g005220	-1.95481	0.0116977
Cs_ont_6g003100	2.50929	0.0117557
Cs_ont_9g010680	1.11383	0.0117557
Cs_ont_4g020240	1.18609	0.0118014
Cs_ont_3g011140	1.1571	0.0118983
Cs_ont_5g011160	-1.4459	0.0119351
Cs_ont_5g049290	4.01972	0.0120014
Cs_ont_1g022180	1.36722	0.0120495
Cs_ont_2g025810	2.37001	0.012324
Cs_ont_9g020920	1.28623	0.0123503
Cs_ont_7g003570	2.43348	0.0124926
Cs_ont_5g007570	-1.03816	0.0125562
Cs_ont_7g015650	1.68163	0.0126047
Cs_ont_6g013390	-1.37617	0.0128018
Cs_ont_5g050360	-1.13188	0.0129687
Cs_ont_Un001430	1.44568	0.0130376
Cs_ont_8g004800	1.40506	0.0134145
Cs_ont_2g002590	-1.04477	0.0136473
Cs_ont_3g014760	1.60941	0.0136504
Cs_ont_9g024720	-1.05288	0.0136898
Cs_ont_4g005550	-1.79629	0.0138869
Cs_ont_2g005360	-1.24278	0.0140184
Cs_ont_3g001590	-1.57914	0.0142361
Cs_ont_4g026360	-1.48491	0.0142361
Cs_ont_5g008590	3.09144	0.0142398
Cs_ont_1g025870	-1.20099	0.0142451
Cs_ont_1g028830	-1.0038	0.0142957
QC_newGene_566	-1.08499	0.0143887
Cs_ont_2g022170	-1.68553	0.0143973
Cs_ont_8g023600	1.72834	0.0145154
Cs_ont_3g009940	-1.33734	0.0145877
Cs_ont_1g027450	3.1585	0.0147211
Cs_ont_5g011840	-1.85665	0.0147802
Cs_ont_Un000830	1.41412	0.0148111
Cs_ont_7g022500	2.02642	0.0148464
Cs_ont_5g033670	-1.29314	0.0148464
Cs_ont_2g031340	-1.44549	0.0149735
Cs_ont_6g009950	3.11348	0.0149735
Cs_ont_6g003470	2.29409	0.0152641
Cs_ont_3g031840	-1.08761	0.0153209
Cs_ont_1g026210	-1.43644	0.0153396
QC_newGene_1394	1.64189	0.0153557
Cs_ont_4g012240	2.86083	0.0155068
Cs_ont_2g002130	-1.24462	0.0155068
Cs_ont_8g028720	3.74552	0.0155068
Cs_ont_1g023980	1.49472	0.0155215
Cs_ont_7g020990	-1.78518	0.0156175
Cs_ont_2g001670	-1.30221	0.0156363
Cs_ont_7g015710	1.30239	0.0159924
Cs_ont_1g010780	7.04625	0.0160952
Cs_ont_3g032510	-1.25772	0.0161083
Cs_ont_4g000240	-1.18393	0.0161795
Cs_ont_6g015270	1.30333	0.0162162
Cs_ont_1g026130	1.3248	0.0162211
Cs_ont_5g042740	1.76	0.0162624
Cs_ont_2g017930	-2.61779	0.0163305
Cs_ont_5g003720	-1.27352	0.0166051
Cs_ont_8g001450	-1.27664	0.016633
Cs_ont_4g019890	2.30418	0.0167929
Cs_ont_2g034510	1.79117	0.0169954
Cs_ont_4g009200	-1.08559	0.0172201
Cs_ont_5g016100	-1.94357	0.0172201
Cs_ont_4g005320	1.55767	0.0174548
Cs_ont_6g018720	-1.1512	0.0175801
Cs_ont_3g011980	-1.1079	0.0176035
Cs_ont_3g013180	-1.39568	0.0176035
Cs_ont_6g018490	-1.12141	0.0176872
Cs_ont_1g016050	2.44368	0.0179512
Cs_ont_9g002800	1.44749	0.0180228
Cs_ont_4g021730	-1.13509	0.018212
Cs_ont_3g024500	-2.1805	0.0183347
Cs_ont_3g006170	3.31256	0.0184783
Cs_ont_5g015080	-1.83463	0.0184783
Cs_ont_2g018290	1.24022	0.0184856
Cs_ont_7g014180	1.65664	0.0184856
Cs_ont_3g002950	1.19314	0.0184856
Cs_ont_6g026410	3.13957	0.0184894
Cs_ont_1g019300	1.38152	0.0185516
Cs_ont_8g014910	-1.0136	0.0186002
Cs_ont_8g004710	3.4933	0.0186002
Cs_ont_7g024770	1.31918	0.0186002
Cs_ont_9g026740	-1.6798	0.0186708
Cs_ont_7g004240	-1.57651	0.0187773
Cs_ont_3g001290	-2.20308	0.0189409
Cs_ont_5g002110	-1.6073	0.0189433
Cs_ont_1g018400	-1.42833	0.0189433
Cs_ont_9g027680	-1.53901	0.0189545
Cs_ont_2g030720	4.17303	0.0191254
Cs_ont_7g025030	4.08392	0.0192959
Cs_ont_2g022940	-1.45098	0.0193277
Cs_ont_6g001610	1.02996	0.0193597
Cs_ont_3g008190	1.90341	0.0196909
Cs_ont_7g020710	-1.50158	0.0197887
Cs_ont_1g024880	2.015	0.0197887
Cs_ont_5g006700	1.07578	0.0198807
Cs_ont_4g003240	-1.81913	0.0201596
Cs_ont_8g028600	-1.33021	0.0201749
Cs_ont_5g045150	1.34557	0.0202985
Cs_ont_4g014130	1.10107	0.0203762
Cs_ont_3g018130	1.00019	0.0206262
Cs_ont_7g009270	-1.25514	0.0208304
Cs_ont_5g042700	1.51453	0.0209536
Cs_ont_7g024880	-1.11316	0.021026
Cs_ont_4g010410	-1.0111	0.0214238
Cs_ont_3g030640	-1.30863	0.0215246
Cs_ont_9g009240	1.77426	0.0216185
Cs_ont_4g026430	-2.33325	0.0216185
Cs_ont_4g005740	-2.20141	0.0216185
Cs_ont_6g005320	-1.82351	0.0217588
Cs_ont_2g002030	2.86395	0.021942
Cs_ont_4g008220	1.73326	0.0219485
Cs_ont_3g003480	-1.11332	0.0219634
Cs_ont_4g025110	1.00458	0.0220543
Cs_ont_4g007980	-1.40297	0.0221353
Cs_ont_6g014880	-1.22831	0.0221702
Cs_ont_5g007910	-1.30645	0.0222354
Cs_ont_1g025320	1.77944	0.0222467
Cs_ont_5g003550	4.20406	0.0223989
Cs_ont_7g025260	-1.32168	0.0224091
Cs_ont_7g016760	-1.16326	0.0225783
Cs_ont_8g004990	2.54973	0.0229588
Cs_ont_3g013880	-1.42883	0.0231264
Cs_ont_3g022950	-2.17038	0.0232099
Cs_ont_8g000900	-1.33373	0.0234109
Cs_ont_8g007190	-1.24379	0.0234683
Cs_ont_6g018420	1.20951	0.0234712
Cs_ont_6g026390	1.92288	0.0235876
QC_newGene_423	1.47075	0.0236477
Cs_ont_8g008990	-1.08815	0.0237783
QC_newGene_264	-1.02977	0.02381
Cs_ont_2g003000	2.55398	0.0238501
Cs_ont_4g020830	1.56658	0.0238501
Cs_ont_7g020110	4.15992	0.0239222
Cs_ont_5g031530	1.55616	0.0240721
Cs_ont_3g010340	1.86065	0.0242424
Cs_ont_4g025480	2.57065	0.0242473
Cs_ont_3g001500	1.53848	0.0244442
Cs_ont_8g008980	1.94974	0.0244776
Cs_ont_1g027110	1.54403	0.0245783
QC_newGene_1556	1.2118	0.02469
Cs_ont_5g009360	-2.32442	0.0248291
QC_newGene_1550	1.54462	0.024835
Cs_ont_1g028200	1.03175	0.0248774
Cs_ont_7g023990	1.89622	0.0249057
Cs_ont_9g023730	-1.79567	0.0249472
QC_newGene_697	1.79737	0.0251995
QC_newGene_616	-1.36638	0.0255383
Cs_ont_5g039750	1.81439	0.0256208
Cs_ont_6g011310	-1.04805	0.025708
Cs_ont_7g013020	2.55672	0.0258498
QC_newGene_1524	1.61796	0.0258498
Cs_ont_2g026610	1.00119	0.025864
Cs_ont_7g003880	1.16559	0.0259236
Cs_ont_6g007540	2.20315	0.0260103
Cs_ont_7g015360	1.13218	0.0260103
Cs_ont_4g022080	-1.15384	0.026095
Cs_ont_3g005180	2.05214	0.0264328
Cs_ont_4g006820	2.11184	0.0264328
Cs_ont_9g017560	1.86742	0.0268554
Cs_ont_5g002780	-1.43127	0.0269589
Cs_ont_4g003260	-1.79016	0.0269589
Cs_ont_4g014940	-1.23905	0.027041
Cs_ont_5g041100	1.55052	0.0273642
Cs_ont_7g006300	-1.08946	0.0273979
Cs_ont_2g026010	1.1188	0.0275929
Cs_ont_5g003980	-1.00643	0.0278248
Cs_ont_5g026990	1.33776	0.0280871
Cs_ont_1g002390	1.15337	0.0281981
Cs_ont_3g006580	2.99249	0.0281981
Cs_ont_6g003330	2.87103	0.0282801
QC_newGene_157	-1.09382	0.0282813
Cs_ont_7g026180	1.89478	0.0283803
Cs_ont_3g001530	1.24717	0.0284484
Cs_ont_2g001220	1.59934	0.0286529
Cs_ont_4g025610	2.81111	0.0286529
Cs_ont_5g011830	-1.075	0.028664
Cs_ont_4g022300	1.19134	0.0288126
Cs_ont_2g023270	-1.22882	0.0290177
Cs_ont_3g030200	-1.11024	0.0290713
Cs_ont_8g000500	1.50118	0.0291065
Cs_ont_4g027270	-1.05694	0.0291065
Cs_ont_1g005120	-1.26992	0.0292761
Cs_ont_9g020750	1.09011	0.0292761
Cs_ont_8g026440	1.27073	0.0293194
Cs_ont_9g019970	-1.16972	0.0295074
Cs_ont_3g009010	1.54678	0.0297588
Cs_ont_8g007740	1.21051	0.0297938
Cs_ont_8g019970	1.66272	0.030037
Cs_ont_5g006520	-1.31895	0.0300868
Cs_ont_9g004490	1.23183	0.0302722
Cs_ont_1g007890	1.11619	0.0303933
Cs_ont_3g020090	1.06419	0.0305118
Cs_ont_3g019530	1.37587	0.0308328
Cs_ont_5g010770	-1.16468	0.0310146
Cs_ont_3g026860	-1.46179	0.0310806
Cs_ont_5g036430	1.62553	0.0310806
Cs_ont_9g003520	1.25176	0.0311205
Cs_ont_5g050000	-1.00368	0.0312341
Cs_ont_2g015550	2.23412	0.0313268
Cs_ont_1g018460	2.32918	0.0315276
Cs_ont_2g009740	4.02923	0.0320982
Cs_ont_8g022890	-1.06618	0.0323735
Cs_ont_2g004770	1.25918	0.0327053
Cs_ont_1g022890	-1.37374	0.0327489
Cs_ont_4g021780	1.08995	0.032839
Cs_ont_2g008150	1.69221	0.0328462
Cs_ont_1g024140	1.00132	0.03285
Cs_ont_8g000600	1.35092	0.0328726
Cs_ont_8g022620	-1.38341	0.0329852
Cs_ont_2g017970	-1.16379	0.0330105
QC_newGene_610	2.61778	0.0331095
Cs_ont_7g012870	6.70835	0.0331522
Cs_ont_3g022870	1.80133	0.0331592
QC_newGene_696	-1.08801	0.033397
Cs_ont_7g019430	-1.23224	0.0334157
Cs_ont_2g013420	2.30686	0.0339028
Cs_ont_2g025990	1.77504	0.0339237
Cs_ont_3g003500	1.26891	0.0342741
Cs_ont_7g028340	-1.63527	0.0345204
Cs_ont_2g006020	1.05589	0.0350989
Cs_ont_1g004770	1.04363	0.0351275
Cs_ont_8g016740	-1.07609	0.0357073
Cs_ont_8g024840	1.52461	0.0362434
Cs_ont_8g027960	-1.38962	0.0365953
QC_newGene_132	1.37438	0.0366613
Cs_ont_3g019960	-1.00854	0.0366705
Cs_ont_1g024590	1.45315	0.0370004
Cs_ont_6g015890	-1.08466	0.0370732
Cs_ont_1g010280	1.23156	0.0370732
Cs_ont_3g009350	-1.60464	0.0371611
Cs_ont_8g012570	-1.2382	0.0373006
Cs_ont_3g012930	-1.86696	0.037592
Cs_ont_5g048600	1.03766	0.0378229
Cs_ont_5g020900	1.93874	0.0378381
Cs_ont_7g000040	-1.16328	0.0378381
Cs_ont_5g032930	1.95211	0.0379508
Cs_ont_2g029350	5.31619	0.0380204
Cs_ont_5g045080	1.85486	0.0381696
Cs_ont_4g014650	1.03399	0.0384694
Cs_ont_5g034720	-1.51946	0.0388267
Cs_ont_5g047240	1.01747	0.0388401
Cs_ont_7g015570	2.08914	0.0388802
Cs_ont_8g020170	1.31223	0.0389011
Cs_ont_7g002390	-1.43118	0.0389737
Cs_ont_1g020220	1.76779	0.0391189
Cs_ont_3g012650	2.84297	0.0391189
Cs_ont_6g009290	4.76986	0.0391316
Cs_ont_9g025630	1.02431	0.0391941
Cs_ont_3g005280	3.5279	0.0393595
Cs_ont_8g005940	1.49465	0.0395366
Cs_ont_7g029090	2.16109	0.0396207
Cs_ont_5g015610	1.15123	0.0397835
Cs_ont_5g034060	1.43393	0.0397912
Cs_ont_3g005370	-1.61835	0.0400848
Cs_ont_8g003670	-1.1937	0.0402896
Cs_ont_4g008280	1.1978	0.0407662
Cs_ont_9g005500	1.36559	0.0411873
Cs_ont_5g033850	1.1457	0.0412804
Cs_ont_8g027870	1.32544	0.0414341
Cs_ont_5g004520	3.2108	0.0422747
Cs_ont_1g011210	2.24816	0.0424224
Cs_ont_4g023490	-1.12491	0.0425314
Cs_ont_9g001340	-1.13464	0.0428825
Cs_ont_5g010760	-1.06121	0.0428825
Cs_ont_2g027390	2.22037	0.0431822
Cs_ont_8g022690	-1.55992	0.0431966
Cs_ont_2g029540	1.50182	0.043217
Cs_ont_7g024500	1.62027	0.043228
Cs_ont_2g004430	1.71194	0.0433207
Cs_ont_5g015730	-1.03435	0.0442238
Cs_ont_3g001640	2.52687	0.0442386
Cs_ont_3g005660	-1.79019	0.0445282
Cs_ont_1g022370	1.24445	0.0445814
Cs_ont_2g003040	-1.35016	0.0449897
Cs_ont_6g002940	1.02259	0.0450662
Cs_ont_1g004890	-2.27735	0.0452563
Cs_ont_1g019140	1.26559	0.0454177
Cs_ont_6g015250	1.039	0.0458075
Cs_ont_3g003460	-1.16309	0.0459262
Cs_ont_3g010620	1.14846	0.0461365
Cs_ont_7g029050	-1.50181	0.0463726
Cs_ont_5g034850	1.62107	0.0466245
Cs_ont_7g004290	-1.04158	0.0466307
Cs_ont_4g016840	-1.06942	0.0467595
Cs_ont_2g002580	-1.02341	0.0469138
Cs_ont_1g026630	1.2453	0.0474002
Cs_ont_7g021750	1.06286	0.0474383
QC_newGene_1609	1.13198	0.0477788
Cs_ont_5g015220	1.1542	0.049414
Cs_ont_1g027340	1.44147	0.0496109
Cs_ont_1g028290	-1.40765	0.0496966
Cs_ont_2g001560	1.5254	0.049872
