# Supplementary material for: A 2.9 Mb Chromosomal Segment Deletion Is Responsible for Early Ripening and Deep Red Fruit in Citrus sinensis
Source: Int J Mol Sci. 2024 Dec 2;25(23):12931. doi: 10.3390/ijms252312931 (PMC11641548; doi:10.3390/ijms252312931)
Supplement: Supplementary file 1 [file ijms-25-12931-s001.zip › Table S2.xlsx]

## Sheet: Sheet1
Table S2 Function annotations and expression analysis of 343 genes in the deletion interval
GeneID	Pfam_annotation	Swissprot_annotation	nr_annotation	Flesh_Young fruit-3	Flesh_Young fruit-2	Flesh_Young fruit-1	Flesh_Fruit-coloring onset-1	Flesh_Fruit-coloring onset-3	Flesh_Fruit-coloring onset-2	Flesh_Fruit mature-1	Flesh_Fruit mature-3	Flesh_Fruit mature-2	Peel-180 DAF-1	Peel-180 DAF-2	Peel-180 DAF-3	Peel-200 DAF-1	Peel-200 DAF-2	Peel-200 DAF-3	Peel-220 DAF-1	Peel-220 DAF-2	Peel-220 DAF-3
Cs_ont_7g017710	F-box domain;; F-box-like	F-box protein CPR1 OS=Arabidopsis thaliana OX=3702 GN=CPR1 PE=1 SV=2	XP_006484611.1 F-box protein CPR1-like [Citrus sinensis]	1.0834	0.645702	0.711748	2.00497	1.88443	0.943114	2.08107	2.74117	1.83946	1.75521	0.896315	1.24219	1.43212	1.32072	1.27795	1.44815	1.39995	1.51577
Cs_ont_7g017720	--	--	--	0	0	0	0	0	0	0	0	0	0	0	0	0	0	0	0	0	0
Cs_ont_7g017730	--	F-box protein CPR1 OS=Arabidopsis thaliana OX=3702 GN=CPR1 PE=1 SV=2	XP_006484610.1 F-box protein CPR1-like [Citrus sinensis]	0.244922	0.047169	0.020461	0.331659	0.518238	0.110802	0.877695	0.500215	0.207689	0.296366	0.348282	0.259756	0.238379	0.137603	0.741967	0.338311	0.340832	0.279354
Cs_ont_7g017740	TENA/THI-4/PQQC family	Bifunctional TH2 protein, mitochondrial OS=Arabidopsis thaliana OX=3702 GN=TH2 PE=1 SV=1	XP_024956824.1 bifunctional TH2 protein, mitochondrial isoform X1 [Citrus sinensis]	17.3163	14.7359	12.5686	13.6175	11.7477	12.4637	14.1089	14.1465	16.4492	12.1874	11.4909	10.2408	11.4633	10.98	10.7184	19.7181	18.8973	19.6193
Cs_ont_7g017750	--	Cactin OS=Arabidopsis thaliana OX=3702 GN=CTN PE=1 SV=1	XP_015386766.1 cactin [Citrus sinensis]	0	0	0	0	0	0	0	0	0	0	0	0	0	0	0	0	0	0
Cs_ont_7g017760	Glycosyl transferase family 8	Inositol phosphorylceramide glucuronosyltransferase 1 OS=Arabidopsis thaliana OX=3702 GN=IPUT1 PE=1 SV=1	XP_006484615.1 inositol phosphorylceramide glucuronosyltransferase 1 [Citrus sinensis]	12.4869	12.5046	10.7211	17.4403	15.0774	14.3148	17.0201	16.4753	16.0702	16.3695	14.5848	16.2091	17.4007	16.0918	15.3571	17.4707	17.2311	18.3832
Cs_ont_7g017770	Pectate lyase;; Pectate lyase, N terminus	Probable pectate lyase 19 OS=Arabidopsis thaliana OX=3702 GN=At5g15110 PE=2 SV=1	XP_006484673.1 probable pectate lyase 19 [Citrus sinensis]	0	0	0	0	0	0	0	0	0	0	0	0	0	0	0	0	0	0
Cs_ont_7g017780	Protein kinase domain;; Protein tyrosine and serine/threonine kinase;; Leucine rich repeat;; Leucine Rich repeats (2 copies);; Leucine Rich Repeat;; Leucine rich repeat N-terminal domain;; Leucine Rich repeat	Leucine-rich repeat receptor-like protein kinase PXL1 OS=Arabidopsis thaliana OX=3702 GN=PXL1 PE=1 SV=1	XP_006484616.1 leucine-rich repeat receptor-like protein kinase PXL1 [Citrus sinensis]	0.019532	0	0	0	0	0.016336	0	0	0	0	0	0	0	0	0	0	0	0
Cs_ont_7g017790	ATPase family associated with various cellular activities (AAA);; Peptidase family M41	Probable inactive ATP-dependent zinc metalloprotease FTSHI 5, chloroplastic OS=Arabidopsis thaliana OX=3702 GN=FTSHI5 PE=2 SV=1	XP_024956655.1 probable inactive ATP-dependent zinc metalloprotease FTSHI 5, chloroplastic isoform X2 [Citrus sinensis]	8.39695	9.814	7.00001	7.11412	6.22112	5.57259	7.73998	7.72973	7.49543	14.2578	15.6754	15.3763	14.3157	13.9069	16.5693	15.2498	15.9059	17.4817
Cs_ont_7g017800	--	--	--	1.42169	1.1828	0.187606	1.1528	1.92362	1.91623	1.63679	1.3654	1.23649	2.5444	4.38916	5.45108	1.45268	2.28934	4.79008	1.08195	2.96267	1.51519
Cs_ont_7g017810	SNF2 family N-terminal domain;; Helicase conserved C-terminal domain;; Type III restriction enzyme, res subunit	Protein CHROMATIN REMODELING 20 OS=Arabidopsis thaliana OX=3702 GN=ATRX PE=2 SV=2	XP_024957079.1 protein CHROMATIN REMODELING 20 isoform X1 [Citrus sinensis]	6.13198	7.16956	4.75095	6.61748	8.62725	8.73546	9.0075	10.5702	8.03822	11.7272	11.1806	11.1631	10.4727	10.1868	10.8596	8.26818	10.2407	11.2338
Cs_ont_7g017820	--	--	--	8.58786	7.32266	19.2678	3.65988	3.27956	2.40873	2.92285	2.01097	3.02762	11.4387	9.40489	15.9249	11.8414	9.17642	10.9361	10.5505	7.91889	9.00139
Cs_ont_7g017830	Vacuolar protein sorting-associated protein 62	--	XP_006484620.1 uncharacterized protein LOC102609992 [Citrus sinensis]	13.4559	17.643	26.9057	10.3337	7.12441	9.41324	7.09518	7.86645	8.78646	34.0513	41.7632	45.4084	40.6231	35.022	40.0427	38.1499	32.3199	32.6181
Cs_ont_7g017840	C2 domain	Protein SRC2 OS=Glycine max OX=3847 GN=SRC2 PE=2 SV=1	XP_006484674.1 uncharacterized protein LOC102624800 [Citrus sinensis]	0	0	0.018365	0	0	0	0	0.0122	0	0	0	0	0	0	0	0	0	0
Cs_ont_7g017850	Salt stress response/antifungal;; Ubiquitin-binding WIYLD domain;; Pre-SET motif	Cysteine-rich repeat secretory protein 11 OS=Arabidopsis thaliana OX=3702 GN=CRRSP11 PE=1 SV=2	XP_024957379.1 probable inactive histone-lysine N-methyltransferase SUVR2 isoform X2 [Citrus sinensis]	5.86758	9.42749	8.45232	3.29217	2.01216	2.32504	1.66391	1.90631	2.16383	12.5627	9.62053	11.8009	12.3795	12.6713	12.883	15.7588	15.8158	14.5622
Cs_ont_7g017860	Mechanosensitive ion channel	Mechanosensitive ion channel protein 10 OS=Arabidopsis thaliana OX=3702 GN=MSL10 PE=1 SV=1	XP_024957384.1 mechanosensitive ion channel protein 10-like [Citrus sinensis]	0.26844	0.752884	1.13448	0.21861	0.022939	0.083864	0	0.128395	0.041129	3.04605	2.5686	1.92171	2.68505	2.41671	2.33749	4.21876	2.89713	3.73976
Cs_ont_7g017870	--	--	--	0	0.068156	0.018979	0	0	0	0	0	0	0	0	0	0	0	0	0	0	0.374626
Cs_ont_7g017880	Transcription initiation factor IID, 31kD subunit;; CENP-S protein	Transcription initiation factor TFIID subunit 9 OS=Arabidopsis thaliana OX=3702 GN=TAF9 PE=1 SV=1	XP_024957385.1 transcription initiation factor TFIID subunit 9-like [Citrus sinensis]	62.9837	56.8779	63.067	62.9738	75.9077	67.165	79.4916	68.7119	72.3111	71.6663	71.1658	66.9575	63.8928	69.1766	61.2874	63.3983	67.0333	72.4978
Cs_ont_7g017890	Phosphatidylinositol-specific phospholipase C, X domain;; Phosphatidylinositol-specific phospholipase C, Y domain;; C2 domain;; Phosphoinositide-specific phospholipase C, efhand-like	Phosphoinositide phospholipase C 2 OS=Arabidopsis thaliana OX=3702 GN=PLC2 PE=1 SV=1	XP_006484628.1 phosphoinositide phospholipase C 2-like [Citrus sinensis]	1.10611	1.69463	1.03636	1.51793	1.62781	2.07377	2.32108	3.03661	2.28111	0.892652	1.12369	1.23647	0.830743	0.491243	0.589708	0.791255	0.692864	0.485486
Cs_ont_7g017900	MuDR family transposase	--	XP_006494388.2 putative uncharacterized protein DDB_G0285119 [Citrus sinensis]	0	0	0	0	0	0	0	0	0	0.051328	0	0.045754	0	0.064208	0.17361	0	0	0
Cs_ont_7g017910	--	--	--	0	0	0	0	0	0	0	0	0	0	0	0	0	0	0	0	0	0
Cs_ont_7g017920	Leucine Rich repeats (2 copies)	Disease resistance RPP13-like protein 4 OS=Arabidopsis thaliana OX=3702 GN=RPP13L4 PE=1 SV=2	XP_006464479.1 uncharacterized protein LOC102617309 [Citrus sinensis]	0.005836	0.049485	0.161299	0.000604	0	0	0	0	0	0.406045	0.758526	0.440076	0.356911	0.362216	0.327269	0.136486	0.162181	0.273002
Cs_ont_7g017930	NB-ARC domain;; AAA domain	Probable disease resistance protein At4g19060 OS=Arabidopsis thaliana OX=3702 GN=At4g19060 PE=2 SV=2	XP_015387582.1 probable disease resistance protein At4g19060 [Citrus sinensis]	1.43166	1.44754	3.1501	0.192764	0.142603	0.075867	0.17075	0.203731	0.082899	0.185598	0.165097	0.186749	0	0.066827	0.474312	0.062335	0.052762	0.091659
Cs_ont_7g017940	Domain of unknown function (DUF4220);; Protein of unknown function, DUF594	--	XP_006484676.1 uncharacterized protein LOC102625373 [Citrus sinensis]	0.024878	0.01025	0.01942	0	0	0	0.022083	0	0	0.053233	0.03199	0	0	0	0	0	0	0
Cs_ont_7g017950	Leucine Rich repeats (2 copies);; Leucine rich repeat;; NB-ARC domain;; Glucosylglycerol-phosphate phosphatase (Salt_tol_Pase)	Putative disease resistance protein At4g19050 OS=Arabidopsis thaliana OX=3702 GN=At4g19050 PE=3 SV=2	XP_024956130.1 putative disease resistance protein At4g19050 [Citrus sinensis]	0.495907	0.52469	0.626014	0.136881	0.032412	0.037298	0.16834	0.033041	0.076666	0.245812	0.221574	0.288832	0.141496	0.356888	0.144461	0.134212	0.215915	0.11512
Cs_ont_7g017960	Retinal pigment epithelial membrane protein	Probable carotenoid cleavage dioxygenase 4, chloroplastic OS=Arabidopsis thaliana OX=3702 GN=CCD4 PE=1 SV=1	XP_006484631.2 probable carotenoid cleavage dioxygenase 4, chloroplastic [Citrus sinensis]	16.4533	9.31202	11.0803	14.1959	11.5	9.79153	9.23895	7.59326	7.25807	15.6502	17.2129	14.0513	13.0925	13.2129	13.5701	14.4759	20.8311	21.6448
Cs_ont_7g017970	--	--	--	0	0	0	0	0	0	0.806206	1.25745	0	0	0.641588	0	0	0	0	0	0	0
Cs_ont_7g017980	PPR repeat family;; PPR repeat;; Pentatricopeptide repeat domain	Pentatricopeptide repeat-containing protein At1g31790 OS=Arabidopsis thaliana OX=3702 GN=PCMP-A1 PE=2 SV=1	XP_015387574.1 pentatricopeptide repeat-containing protein At1g31790 [Citrus sinensis]	1.05506	1.69365	1.21198	0.789468	1.01921	0.788675	1.34692	1.49116	1.03461	1.84407	1.88948	1.62687	1.60855	1.91391	1.74215	2.67985	2.18896	2.59154
Cs_ont_7g017990	Cupin-like domain	--	XP_006484632.1 jmjC domain-containing protein 7 isoform X1 [Citrus sinensis]	5.98823	5.70917	6.9737	4.51859	3.72744	3.59519	4.78886	4.91365	4.24305	6.94594	7.08453	5.53111	5.40857	6.78281	5.00036	5.8494	5.72341	5.16864
Cs_ont_7g018000	FF domain;; WW domain	Pre-mRNA-processing protein 40C OS=Arabidopsis thaliana OX=3702 GN=MED35C PE=1 SV=1	XP_006484634.1 pre-mRNA-processing protein 40C [Citrus sinensis]	9.59203	10.9111	8.47779	9.52471	11.7224	10.8182	12.8821	12.9749	11.6154	8.48474	8.52574	7.70287	7.95031	8.01422	8.68086	11.7632	14.0983	13.2524
Cs_ont_7g018010	--	--	XP_006484635.1 uncharacterized protein LOC102614078 isoform X1 [Citrus sinensis]	6.28019	7.33162	4.86647	5.96022	4.41383	5.13916	4.60738	5.07634	4.59176	5.6961	5.6954	5.11049	6.43237	5.02776	6.09714	7.78313	8.77804	8.49539
Cs_ont_7g018020	Pentacotripeptide-repeat region of PRORP;; Protein-only RNase P;; PPR repeat family;; PPR repeat;; Pentatricopeptide repeat domain	Proteinaceous RNase P 1, chloroplastic/mitochondrial OS=Arabidopsis thaliana OX=3702 GN=PRORP1 PE=1 SV=1	XP_006484639.1 proteinaceous RNase P 1, chloroplastic/mitochondrial isoform X1 [Citrus sinensis]	4.87991	3.87045	3.22542	2.91083	2.27515	2.8363	3.03196	3.61813	2.86984	8.26886	9.49871	7.82343	7.41565	7.05695	8.39304	4.75292	8.22202	7.03703
Cs_ont_7g018030	Mitochondrial carrier protein;; ATP-dependent Clp protease adaptor protein ClpS	ATP-dependent Clp protease adapter protein CLPS1, chloroplastic OS=Arabidopsis thaliana OX=3702 GN=CPLS1 PE=1 SV=1	XP_006484640.1 mitoferrin [Citrus sinensis]	5.26769	7.65214	10.0804	5.79453	5.97074	4.6097	8.97174	7.36478	6.79719	8.16035	6.90312	9.10305	6.20304	10.4941	6.94559	8.75788	8.53996	7.98179
Cs_ont_7g018040	Shikimate kinase;; AAA domain;; AAA domain;; Adenylylsulphate kinase;; Thymidylate kinase;; Cytidylate kinase	Gluconokinase OS=Arabidopsis thaliana OX=3702 GN=At2g16790 PE=2 SV=2	XP_006484642.1 gluconokinase [Citrus sinensis]	6.1254	7.02438	4.68375	6.36789	4.27007	4.8204	4.63359	4.75153	5.05626	5.38785	6.14358	5.41205	5.14665	4.28215	5.43817	7.9903	6.74082	6.49683
Cs_ont_7g018050	Zn-finger in Ran binding protein and others;; RNA recognition motif. (a.k.a. RRM, RBD, or RNP domain)	Transcription initiation factor TFIID subunit 15 OS=Arabidopsis thaliana OX=3702 GN=TAF15 PE=1 SV=1	XP_006484643.1 transcription initiation factor TFIID subunit 15 isoform X1 [Citrus sinensis]	13.476	12.4397	13.916	11.3383	14.1075	12.9982	15.9873	15.0465	16.0204	24.014	21.4575	16.9469	21.1505	21.4088	23.4343	17.3478	21.6277	21.9058
Cs_ont_7g018060	--	BAG family molecular chaperone regulator 7 OS=Arabidopsis thaliana OX=3702 GN=BAG7 PE=1 SV=1	XP_024956354.1 uncharacterized protein DDB_G0283697 [Citrus sinensis]	2.52698	1.74855	2.16923	3.4085	2.25408	2.19461	3.30038	4.2053	2.03466	4.94724	3.87601	3.26885	3.31376	2.52122	3.03637	5.72419	3.75355	3.5089
Cs_ont_7g018070	2OG-Fe(II) oxygenase superfamily;; non-haem dioxygenase in morphine synthesis N-terminal	Gibberellin 2-beta-dioxygenase 8 OS=Arabidopsis thaliana OX=3702 GN=GA2OX8 PE=1 SV=2	XP_006484645.1 gibberellin 2-beta-dioxygenase 8-like [Citrus sinensis]	0.546397	0.158902	0.721309	1.88174	1.26914	1.52778	0.834049	2.14909	1.65292	0.066138	0	0	0	0	0	0	0	0
Cs_ont_7g018080	BAR domain of APPL family;; Putative GTPase activating protein for Arf;; BAR domain;; PH domain;; Ankyrin repeat;; Ankyrin repeats (3 copies);; Ankyrin repeats (many copies);; Ankyrin repeats (many copies);; Ankyrin repeat	ADP-ribosylation factor GTPase-activating protein AGD4 OS=Arabidopsis thaliana OX=3702 GN=AGD4 PE=2 SV=2	XP_006484646.1 ADP-ribosylation factor GTPase-activating protein AGD4-like isoform X1 [Citrus sinensis]	4.27022	3.73033	3.88463	5.12314	3.23557	3.57097	3.46904	4.24794	3.94148	12.6904	12.4882	12.7119	12.7637	10.9582	14.4487	10.6627	11.4703	10.8361
Cs_ont_7g018090	NPH3 family	BTB/POZ domain-containing protein At3g19850 OS=Arabidopsis thaliana OX=3702 GN=At3g19850 PE=2 SV=1	XP_006484647.1 BTB/POZ domain-containing protein At1g50280 [Citrus sinensis]	0.78664	0.102848	0.25515	2.45542	4.49319	5.11083	3.04376	4.40034	1.75151	6.75057	7.2117	7.93767	3.82659	7.41533	5.76687	0.918619	1.47713	0.851204
Cs_ont_7g018100	--	U-box domain-containing protein 62 OS=Arabidopsis thaliana OX=3702 GN=PUB62 PE=2 SV=1	XP_024957066.1 uncharacterized protein LOC107177747 [Citrus sinensis]	15.7111	17.0847	16.7242	11.8944	8.00394	9.70677	11.1695	9.2006	9.99183	24.7232	26.3294	27.4216	31.4276	28.3898	30.3452	35.6908	35.719	35.5742
Cs_ont_7g018110	--	--	--	0.653533	1.35007	0.386719	0.746897	0.138452	0.953467	0.816948	0.202045	0.346455	0	0	0	0	0	0	0	0	0
Cs_ont_7g018120	HEAT repeat;; HEAT repeats;; HEAT-like repeat;; Vacuolar 14 Fab1-binding region;; Importin-beta N-terminal domain;; non-SMC mitotic condensation complex subunit 1;; RNAPII transcription regulator C-terminal;; Domain of unknown function (DUF3385);; rRNA processing/ribosome biogenesis;; Interferon-related developmental regulator (IFRD);; CLASP N terminal;; Importin repeat 6;; Parkin co-regulated pr…	Transportin-1 OS=Arabidopsis thaliana OX=3702 GN=TRN1 PE=1 SV=1	XP_006484649.1 importin-4 isoform X2 [Citrus sinensis]	12.1059	17.1493	15.7751	12.5838	11.2977	9.84049	15.6796	12.4681	13.7171	11.567	9.83938	10.1576	12.5022	12.19	12.9383	17.1842	18.0465	15.782
Cs_ont_7g018130	Domain of unknown function (DUF3067)	--	XP_006484651.1 uncharacterized protein LOC102618262 isoform X2 [Citrus sinensis]	8.88195	7.87293	4.07647	6.50989	4.06552	4.31014	5.02688	5.36621	4.67459	34.3369	41.6009	32.8904	41.3712	44.3502	39.957	62.8765	50.5969	59.2316
Cs_ont_7g018140	--	--	--	12.4744	12.4242	14.743	11.3645	14.0201	11.4697	16.7428	9.52014	12.9132	22.7401	17.3406	21.6234	20.0092	18.047	15.6971	12.6309	11.9273	14.0718
Cs_ont_7g018150	C2 domain	Synaptotagmin-3 OS=Arabidopsis thaliana OX=3702 GN=SYT3 PE=2 SV=1	XP_006484652.1 tricalbin-3 isoform X3 [Citrus sinensis]	5.11041	5.54442	3.39051	5.10224	3.53369	3.292	3.3894	4.24294	4.8046	16.8769	18.1172	20.249	30.0587	19.7612	29.6481	13.7036	15.9942	14.5948
Cs_ont_7g018160	FAD binding domain	Delta(24)-sterol reductase OS=Pisum sativum OX=3888 GN=DIM PE=1 SV=1	XP_024957020.1 delta(24)-sterol reductase [Citrus sinensis]	29.776	19.7561	54.9711	18.5623	20.1168	23.225	11.9664	15.7036	17.951	173.866	199.158	205.527	169.136	185.313	172.967	71.8315	81.939	68.0429
Cs_ont_7g018170	Large ribosomal RNA subunit accumulation protein YceD	Large ribosomal RNA subunit accumulation protein YCED homolog 1, chloroplastic OS=Arabidopsis thaliana OX=3702 GN=At3g19810 PE=2 SV=1	XP_006484658.1 large ribosomal RNA subunit accumulation protein YCED homolog 1, chloroplastic isoform X3 [Citrus sinensis]	3.09185	3.107	2.38456	3.66176	3.87611	3.11896	3.8938	3.48359	2.56354	4.6669	5.35735	4.76856	4.88892	4.44128	5.90523	5.44234	5.24732	5.73548
Cs_ont_7g018180	--	Telomerase reverse transcriptase OS=Arabidopsis thaliana OX=3702 GN=TERT PE=1 SV=1	XP_015387601.1 telomerase reverse transcriptase [Citrus sinensis]	0	0.186464	0.14867	0.004252	0	0	0	0	0.055788	0.508991	0.356172	1.18711	0.554684	0	1.23197	0.386299	0.014474	0.186327
Cs_ont_7g018190	Telomerase ribonucleoprotein complex - RNA binding domain;; Reverse transcriptase (RNA-dependent DNA polymerase)	Telomerase reverse transcriptase OS=Arabidopsis thaliana OX=3702 GN=TERT PE=1 SV=1	XP_015387601.1 telomerase reverse transcriptase [Citrus sinensis]	0.176729	0.083124	0.084724	0.039113	0.081183	0.034522	0.085397	0.098514	0.069792	0.83482	0.954094	1.22666	0.986247	0.69165	0.887501	0.533701	0.282565	0.112041
Cs_ont_7g018200	Cytokine-induced anti-apoptosis inhibitor 1, Fe-S biogenesis;; Methyltransferase domain	Anamorsin homolog OS=Vitis vinifera OX=29760 GN=VIT_01s0010g01180 PE=3 SV=1	XP_006484656.1 anamorsin homolog isoform X1 [Citrus sinensis]	30.5722	27.6445	19.7848	31.3104	41.576	42.5902	65.1103	68.584	79.9393	29.7066	28.5038	32.6847	28.2965	27.4015	30.7323	26.5421	25.4554	21.4855
Cs_ont_7g018210	DHHC palmitoyltransferase;; YGGT family;; Large ribosomal RNA subunit accumulation protein YceD	Large ribosomal RNA subunit accumulation protein YCED homolog 2, chloroplastic OS=Arabidopsis thaliana OX=3702 GN=At3g19800 PE=2 SV=1	XP_006484655.1 protein COFACTOR ASSEMBLY OF COMPLEX C SUBUNIT B CCB3, chloroplastic [Citrus sinensis]	5.81838	7.37698	9.24786	5.82931	6.04693	5.6066	5.50901	5.67179	6.48682	9.75983	10.7746	9.09113	9.7584	9.26222	10.0956	14.3853	12.4191	12.7471
Cs_ont_7g018220	Uncharacterized ACR, COG1678;; Thioredoxin	--	XP_006484663.1 uncharacterized protein LOC102621303 isoform X1 [Citrus sinensis]	7.37191	6.3396	4.71389	7.41431	7.10714	6.22117	7.47398	9.19709	6.92209	8.79836	8.26159	7.78849	9.51649	9.5709	8.55314	11.6922	12.0082	11.669
Cs_ont_7g018230	DEAD/DEAH box helicase;; Helicase conserved C-terminal domain	Eukaryotic initiation factor 4A-III homolog A OS=Oryza sativa subsp. japonica OX=39947 GN=EIF4A3A PE=1 SV=1	XP_006484666.1 eukaryotic initiation factor 4A-3 [Citrus sinensis]	95.2328	102.756	100.754	94.5741	95.1413	95.4636	106.382	102.294	94.782	89.6585	100.061	92.775	109.565	105.787	107.112	116.386	108.557	116.206
Cs_ont_7g018240	Protein kinase domain;; Protein tyrosine and serine/threonine kinase	MAP3K epsilon protein kinase 1 OS=Arabidopsis thaliana OX=3702 GN=M3KE1 PE=1 SV=1	XP_015387583.1 MAP3K epsilon protein kinase 1-like isoform X1 [Citrus sinensis]	9.66332	9.18129	6.12328	7.53633	8.25366	8.31414	6.61402	8.09414	7.68141	16.8563	17.7437	15.4854	17.9719	16.5683	18.1856	13.5252	17.6261	16.1349
Cs_ont_7g018250	--	--	--	0	0	0.108006	0.387213	0.288121	0.129682	0	0	0	0	0	0	0	0.412874	0	0.154804	0	0
Cs_ont_7g018260	tRNA synthetases class II (A);; Threonyl and Alanyl tRNA synthetase second additional domain;; DHHA1 domain	Alanine--tRNA ligase OS=Arabidopsis thaliana OX=3702 GN=ALATS PE=1 SV=3	XP_006484669.1 alanine--tRNA ligase [Citrus sinensis]	56.5178	58.6732	24.1645	48.9959	51.5773	49.0096	52.5411	53.6228	54.6925	58.7112	65.7232	64.5559	66.3331	65.5066	68.1327	73.1416	80.7452	75.4604
Cs_ont_7g018270	--	--	XP_015388106.1 protein FAR1-RELATED SEQUENCE 5-like [Citrus sinensis]	2.0141	2.56378	0.683621	2.04346	1.84657	1.72148	1.96433	1.95913	1.881	2.81608	1.49169	2.03485	2.97681	2.78488	2.26103	3.38829	1.85958	2.52572
Cs_ont_7g018280	--	--	XP_006465082.1 probable methyltransferase PMT26 [Citrus sinensis]	0	0.212848	0.084698	0.143497	0	0.295944	0.102614	0.068353	0.375929	0	0	0	0	0	0	0	0	0
Cs_ont_7g018290	--	Probable methyltransferase PMT13 OS=Arabidopsis thaliana OX=3702 GN=At4g00740 PE=2 SV=1	XP_006491019.2 probable methyltransferase PMT13 [Citrus sinensis]	3.29742	3.11454	2.70579	3.77337	3.86278	5.66041	5.677	6.16708	7.18966	4.80159	4.68771	4.04649	3.04485	4.18612	3.66887	4.21129	4.42439	3.36402
Cs_ont_7g018300	Tetratricopeptide repeat;; Tetratricopeptide repeat;; Tetratricopeptide repeat;; Tetratricopeptide repeat;; Tetratricopeptide repeat;; Tetratricopeptide repeat;; Tetratricopeptide repeat	Uncharacterized TPR repeat-containing protein At2g32450 OS=Arabidopsis thaliana OX=3702 GN=At2g32450 PE=1 SV=1	XP_024956165.1 tetratricopeptide repeat protein 27 homolog isoform X2 [Citrus sinensis]	6.83701	6.51396	6.68251	6.11128	5.64679	5.21025	8.00044	7.43931	7.43429	7.41705	6.62699	6.27389	6.83653	6.25155	7.11517	6.4759	6.51629	6.82867
Cs_ont_7g018310	Tetratricopeptide repeat;; Tetratricopeptide repeat;; Tetratricopeptide repeat;; Tetratricopeptide repeat	--	XP_024956489.1 uncharacterized protein LOC102626221 [Citrus sinensis]	2.22618	2.58508	2.3504	2.12701	1.98911	1.58127	2.9997	2.39751	2.59334	3.90324	3.66286	3.4853	3.83448	3.47023	3.53876	3.56596	3.55866	3.33109
Cs_ont_7g018320	Glutathione S-transferase, C-terminal domain;; Glutathione S-transferase, C-terminal domain	Probable glutathione S-transferase OS=Nicotiana tabacum OX=4097 PE=2 SV=1	XP_006495112.1 probable glutathione S-transferase parC [Citrus sinensis]	0	0	0	0	0	0	0	0	0	0	0	0	0	0	0	0	0	0
Cs_ont_7g018330	--	--	XP_015387529.1 uncharacterized protein LOC102625931 [Citrus sinensis]	0.653742	1.45402	1.12282	0.151549	0	0.345218	0.110067	0.205197	0.102755	0.920252	0.606264	0.804522	0.880592	0.7741	0.647473	0.929886	0.377497	0.69718
Cs_ont_7g018340	--	--	XP_006484595.2 tetratricopeptide repeat protein 27 homolog [Citrus sinensis]	1.74718	1.36248	1.29664	0	1.53145	0	1.79432	0.946522	0.969387	1.87772	0	0	0	0	0	0	0	0
Cs_ont_7g018350	Glutathione S-transferase, N-terminal domain;; Glutathione S-transferase, N-terminal domain;; Glutathione S-transferase, C-terminal domain;; Glutathione S-transferase, C-terminal domain;; Glutathione S-transferase, N-terminal domain	Probable glutathione S-transferase OS=Nicotiana tabacum OX=4097 PE=2 SV=1	XP_006495112.1 probable glutathione S-transferase parC [Citrus sinensis]	0	0	0	0	0	0	0	0	0	0	0	0	0	0	0	0	0	0
Cs_ont_7g018360	--	--	XP_015387529.1 uncharacterized protein LOC102625931 [Citrus sinensis]	3.29291	5.06616	6.90446	1.66892	1.40899	1.78692	1.76965	0.939495	0.841614	3.17701	2.50963	2.56047	2.05621	4.038	3.01661	2.36946	2.92243	2.76729
Cs_ont_7g018370	Glutathione S-transferase, N-terminal domain	Probable glutathione S-transferase parA OS=Nicotiana tabacum OX=4097 GN=PARA PE=2 SV=1	XP_024956166.1 probable glutathione S-transferase parC [Citrus sinensis]	0.146149	0.09955	0.094284	0.283228	0	0	0	0.246687	0.217686	0	0	0	0	0	0	0	0	0
Cs_ont_7g018380	Tetraspanin family	Protein TORNADO 2 OS=Arabidopsis thaliana OX=3702 GN=TRN2 PE=1 SV=1	XP_006484560.1 protein TORNADO 2-like [Citrus sinensis]	0.398375	0.686841	0.64197	0	0.064716	0	0	0	0.441494	0.867072	0.983115	0.97858	1.02615	1.72223	0.493622	0.435797	0.640451	0.361688
Cs_ont_7g018390	--	Sulfite exporter TauE/SafE family protein 3 OS=Arabidopsis thaliana OX=3702 GN=At2g25737 PE=2 SV=1	XP_024956163.1 sulfite exporter TauE/SafE family protein 3-like [Citrus sinensis]	3.20552	3.14153	1.07555	2.63237	1.53235	2.07888	2.18088	3.70754	3.20178	5.3451	9.43632	6.6446	4.82444	0	0	4.53901	0	3.35021
Cs_ont_7g018400	Glutathione S-transferase, N-terminal domain;; Glutathione S-transferase, C-terminal domain;; Glutathione S-transferase, N-terminal domain;; Glutathione S-transferase, C-terminal domain;; Glutathione S-transferase, N-terminal domain	Probable glutathione S-transferase OS=Nicotiana tabacum OX=4097 PE=2 SV=1	XP_006495112.1 probable glutathione S-transferase parC [Citrus sinensis]	0	0	0	0	0	0	0	0	0	0	0	0	0	0	0.052644	0	0	0
Cs_ont_7g018410	Glutathione S-transferase, C-terminal domain;; Glutathione S-transferase, C-terminal domain	Probable glutathione S-transferase OS=Nicotiana tabacum OX=4097 PE=2 SV=1	XP_006495112.1 probable glutathione S-transferase parC [Citrus sinensis]	0	0	0	0	0	0	0	0	0	0.098136	0	0	0	0	0	0	0	0
Cs_ont_7g018420	--	--	XP_006484595.2 tetratricopeptide repeat protein 27 homolog [Citrus sinensis]	0	0	0	0	0	0	0	0	0	0	0	0	0	0	0	0	0	0
Cs_ont_7g018430	--	--	XP_024956164.1 tetratricopeptide repeat protein 27 homolog isoform X1 [Citrus sinensis]	0.236293	0.333554	0.248797	0	0	0	0.523004	0	0	0	0	0.826775	0	0	0	0	1.2247	0.397392
Cs_ont_7g018440	Glutathione S-transferase, N-terminal domain;; Glutathione S-transferase, N-terminal domain;; Glutathione S-transferase, C-terminal domain;; Glutathione S-transferase, N-terminal domain;; Glutathione S-transferase, C-terminal domain	Probable glutathione S-transferase OS=Nicotiana tabacum OX=4097 PE=2 SV=1	XP_024956166.1 probable glutathione S-transferase parC [Citrus sinensis]	0	0	0	0	0	0	0	0	0	0	0	0	0	0	0	0	0	0
Cs_ont_7g018450	Glycosyl hydrolases family 28	--	XP_006490045.1 uncharacterized protein LOC102609616 [Citrus sinensis]	2.82018	2.09483	0.695065	0.703759	0.274071	0.457694	0.502107	0.431594	0	3.48719	5.78033	4.99036	1.97822	2.17297	2.9423	1.50179	1.49943	2.12248
Cs_ont_7g018460	Tetratricopeptide repeat;; Tetratricopeptide repeat;; Tetratricopeptide repeat;; Tetratricopeptide repeat;; Tetratricopeptide repeat;; Tetratricopeptide repeat	--	XP_024956165.1 tetratricopeptide repeat protein 27 homolog isoform X2 [Citrus sinensis]	3.83282	3.39095	4.14494	3.54785	3.45907	2.94883	4.20222	4.19115	4.2429	7.73465	4.91474	5.50061	5.86697	5.44541	6.45601	4.5275	5.0865	4.94916
Cs_ont_7g018470	Glutathione S-transferase, C-terminal domain;; Glutathione S-transferase, C-terminal domain	Probable glutathione S-transferase OS=Nicotiana tabacum OX=4097 PE=2 SV=1	XP_024956484.1 probable glutathione S-transferase parC [Citrus sinensis]	1.74622	2.28431	2.63154	1.64835	1.04384	1.2915	2.13879	2.75787	2.3046	2.88733	2.41411	2.8046	3.35554	2.1523	1.71743	2.05288	1.70233	1.24695
Cs_ont_7g018480	Glutathione S-transferase, N-terminal domain;; Glutathione S-transferase, N-terminal domain;; Glutathione S-transferase, N-terminal domain	Glutathione S-transferase 3 OS=Glycine max OX=3847 GN=GST3 PE=1 SV=1	XP_024956484.1 probable glutathione S-transferase parC [Citrus sinensis]	2.98976	1.86956	3.9727	1.88858	1.10329	1.93491	3.42039	1.5197	2.51648	3.7399	1.7343	0.337368	2.79344	1.06754	1.5154	2.27731	0.481615	1.45575
Cs_ont_7g018490	Tetraspanin family	Protein TORNADO 2 OS=Arabidopsis thaliana OX=3702 GN=TRN2 PE=1 SV=1	XP_006484565.1 protein TORNADO 2-like isoform X2 [Citrus sinensis]	0.056904	0.061945	0	0.17556	0.107483	0.102992	0.128582	0	0.107723	0.545403	0.423077	0.972268	0.636388	1.2203	1.06859	0.269403	0.125881	0.133796
Cs_ont_7g018500	Glutathione S-transferase, N-terminal domain;; Glutathione S-transferase, N-terminal domain;; Glutathione S-transferase, C-terminal domain;; Glutathione S-transferase, N-terminal domain;; Glutathione S-transferase, C-terminal domain	Probable glutathione S-transferase OS=Nicotiana tabacum OX=4097 PE=2 SV=1	XP_006495112.1 probable glutathione S-transferase parC [Citrus sinensis]	0	0	0	0	0.062256	0	0	0	0.044948	0.043672	0	0	0	0	0	0	0	0
Cs_ont_7g018510	--	--	XP_006484595.2 tetratricopeptide repeat protein 27 homolog [Citrus sinensis]	1.26567	1.18541	1.67409	1.20742	0.895084	1.18346	1.58083	0.866159	0.737639	2.87985	2.28097	1.83886	2.36311	1.99767	2.35325	2.53205	2.16634	2.34634
Cs_ont_7g018520	Glutathione S-transferase, N-terminal domain;; Glutathione S-transferase, N-terminal domain;; Glutathione S-transferase, N-terminal domain;; Glutathione S-transferase, C-terminal domain;; Glutathione S-transferase, C-terminal domain	Probable glutathione S-transferase OS=Nicotiana tabacum OX=4097 PE=2 SV=1	XP_024956166.1 probable glutathione S-transferase parC [Citrus sinensis]	0	0	0	0	0	0	0	0	0	0	0	0	0	0	0	0	0	0
Cs_ont_7g018530	OPT oligopeptide transporter protein	Probable metal-nicotianamine transporter YSL7 OS=Arabidopsis thaliana OX=3702 GN=YSL7 PE=2 SV=1	XP_006484586.2 probable metal-nicotianamine transporter YSL7 [Citrus sinensis]	0	0.014995	0	0.030278	0.007183	0.040126	0	0.024026	0	0	0	0	0	0	0	0	0	0
Cs_ont_7g018540	OPT oligopeptide transporter protein	Probable metal-nicotianamine transporter YSL7 OS=Arabidopsis thaliana OX=3702 GN=YSL7 PE=2 SV=1	XP_006484556.2 probable metal-nicotianamine transporter YSL7 [Citrus sinensis]	0	0	0	0.022933	0	0	0	0	0	0	0	0	0	0	0	0	0	0
Cs_ont_7g018550	UbiA prenyltransferase family	4-hydroxybenzoate polyprenyltransferase, mitochondrial OS=Arabidopsis thaliana OX=3702 GN=PPT1 PE=2 SV=1	XP_015387502.1 4-hydroxybenzoate polyprenyltransferase, mitochondrial isoform X2 [Citrus sinensis]	4.02211	3.87755	2.67494	2.09325	2.17812	2.11747	2.56647	2.5137	2.34506	5.80287	4.99692	4.3171	5.57978	3.94843	4.5134	3.46213	3.74003	4.24816
Cs_ont_7g018560	ATPase family associated with various cellular activities (AAA);; AAA+ lid domain;; Holliday junction DNA helicase RuvB P-loop domain	ATPase family AAA domain-containing protein FIGL1 OS=Arabidopsis thaliana OX=3702 GN=FIGL1 PE=2 SV=2	XP_006484551.1 uncharacterized protein LOC102611598 isoform X3 [Citrus sinensis]	20.2998	21.5884	15.5204	14.943	14.8815	15.0663	18.5607	16.6025	17.7044	21.746	22.165	23.2127	26.1249	21.5242	23.0426	30.9588	32.3076	32.6169
Cs_ont_7g018570	Glutamine synthetase, catalytic domain;; Glutamine synthetase, beta-Grasp domain	Glutamine synthetase nodule isozyme OS=Vigna aconitifolia OX=3918 PE=2 SV=1	XP_006484548.1 glutamine synthetase nodule isozyme [Citrus sinensis]	212.215	218.041	181.886	136.408	89.254	90.1418	61.6595	52.1012	66.6446	213.406	271.028	233.283	267.204	281.572	287.429	264.169	264.15	254.963
Cs_ont_7g018580	Rgp1	--	XP_006484547.1 uncharacterized protein LOC102610803 [Citrus sinensis]	11.8114	11.0178	8.44456	12.8552	7.85438	8.57286	8.90735	9.32106	9.39738	15.5526	17.1195	17.3762	15.3644	17.4781	15.141	12.6867	11.7196	12.2646
Cs_ont_7g018590	RNA recognition motif. (a.k.a. RRM, RBD, or RNP domain)	Nucleolin 2 OS=Oryza sativa subsp. japonica OX=39947 GN=Os04g0620700 PE=2 SV=2	XP_006484546.1 nucleolin 2 isoform X1 [Citrus sinensis]	84.6233	124.035	92.2343	84.7367	98.8197	85.0559	113.553	107.684	94.9697	97.3819	102.452	122.632	107.006	97.275	106.653	116.285	117.617	117.632
Cs_ont_7g018600	Glycosyl hydrolase family 9;; Carbohydrate binding domain CBM49	Endoglucanase 5 OS=Arabidopsis thaliana OX=3702 GN=At1g48930 PE=2 SV=1	XP_024957252.1 endoglucanase 5 [Citrus sinensis]	0	0	0	0	0.015226	0	0	0.040126	0	0	0	0	0	0	0	0	0	0
Cs_ont_7g018610	Zinc finger, C3HC4 type (RING finger);; Prokaryotic RING finger family 4	Kinesin-like protein KIN-7M, chloroplastic OS=Arabidopsis thaliana OX=3702 GN=KIN7M PE=2 SV=2	XP_006484544.1 sacsin [Citrus sinensis]	5.74927	5.7477	2.43627	4.48607	3.4633	3.51726	3.22486	3.65313	3.74726	12.1075	9.78108	8.76645	13.323	9.65152	12.0091	9.54979	12.4631	11.5817
Cs_ont_7g018620	Photosynthesis system II assembly factor YCF48;; Sortilin, neurotensin receptor 3,;; BNR/Asp-box repeat	Photosystem II stability/assembly factor HCF136, chloroplastic OS=Arabidopsis thaliana OX=3702 GN=HCF136 PE=1 SV=1	XP_006484543.1 photosystem II stability/assembly factor HCF136, chloroplastic isoform X2 [Citrus sinensis]	1.66369	0.924967	0.556109	1.14291	1.21454	1.28403	3.04001	3.25002	2.33462	11.6492	16.1203	12.981	12.9507	12.2614	14.8125	14.8936	11.6499	9.07211
Cs_ont_7g018630	--	--	XP_006484541.1 uncharacterized protein LOC102609119 [Citrus sinensis]	4.39237	4.77954	4.38004	3.43532	3.16435	2.35949	3.4055	3.44712	3.26878	7.10949	7.70285	7.73983	5.75861	5.15958	7.31268	5.42994	6.98423	5.58408
Cs_ont_7g018640	ADP-ribosylation factor family;; Ras family;; Ras of Complex, Roc, domain of DAPkinase;; Signal recognition particle receptor beta subunit;; Gtr1/RagA G protein conserved region;; 50S ribosome-binding GTPase	ADP-ribosylation factor-like protein 2 OS=Arabidopsis thaliana OX=3702 GN=ARL2 PE=2 SV=1	XP_024957027.1 ADP-ribosylation factor-like protein 2 [Citrus sinensis]	15.8565	14.2177	19.3618	10.3058	11.9245	12.5039	13.5779	13.0426	13.56	10.8984	10.1098	13.2068	12.6225	15.2393	13.5097	14.9569	19.7447	21.5208
Cs_ont_7g018650	--	--	--	0	0	0	0	0	0	0	0	0	0	0	0	0	0	0	0	0	0
Cs_ont_7g018660	Serine carboxypeptidase	Serine carboxypeptidase-like 35 OS=Arabidopsis thaliana OX=3702 GN=SCPL35 PE=2 SV=1	XP_006484538.1 serine carboxypeptidase-like 35 [Citrus sinensis]	18.283	12.3786	40.8439	1.64504	2.47092	2.88627	1.11406	1.00191	0.878856	78.5229	86.2042	81.3374	57.209	66.3191	71.1306	28.3729	34.5528	30.0851
Cs_ont_7g018670	Cytochrome P450	Cytochrome P450 86B1 OS=Arabidopsis thaliana OX=3702 GN=CYP86B1 PE=2 SV=1	XP_006484536.1 cytochrome P450 86B1 [Citrus sinensis]	2.19714	0.25838	0.557823	34.6518	97.1971	93.839	87.5762	75.3517	69.9409	0.228746	0.128566	0.115222	0	0.375575	0.387865	0	0.125844	0.146544
Cs_ont_7g018680	HD domain	--	XP_006484537.1 uncharacterized protein LOC102608063 [Citrus sinensis]	6.86348	4.01363	3.83868	13.0274	17.403	13.4408	20.4125	17.0455	19.7806	5.44867	4.69686	5.51797	6.35044	5.04374	5.78277	9.20895	7.69272	7.0211
Cs_ont_7g018690	Protein kinase domain;; Protein tyrosine and serine/threonine kinase	Mitogen-activated protein kinase kinase kinase 17 OS=Arabidopsis thaliana OX=3702 GN=MAPKKK17 PE=1 SV=1	XP_006484585.2 mitogen-activated protein kinase kinase kinase 17 [Citrus sinensis]	0	0	0	0	0.026871	0	0.053922	0.053906	0.042371	0.136351	0.080332	0.139026	0.095928	0.097547	0	0	0.219203	0
Cs_ont_7g018700	--	--	--	0	0	0	0	0	0	0	0	0	0	0	0	0	0	0	0	0	0
Cs_ont_7g018710	--	--	--	0	0	0	0	0	0	0	0	0	0	0	0	0	0	0	0	0	0
Cs_ont_7g018720	--	Uncharacterized protein At5g23160 OS=Arabidopsis thaliana OX=3702 GN=At5g23160 PE=2 SV=1	XP_006484535.1 uncharacterized protein LOC102607466 [Citrus sinensis]	2.95555	11.0645	9.75047	4.21405	4.47022	5.67806	6.65071	6.69525	10.3908	34.8532	23.9924	23.5747	25.5899	23.587	20.6291	20.821	21.2454	26.9989
Cs_ont_7g018730	Clp protease	ATP-dependent Clp protease proteolytic subunit 2, mitochondrial OS=Arabidopsis thaliana OX=3702 GN=CLPP2 PE=1 SV=1	XP_015387503.1 ATP-dependent Clp protease proteolytic subunit 2, mitochondrial [Citrus sinensis]	20.0545	18.4699	15.8278	25.2108	25.1349	25.158	27.7399	25.7419	27.1399	20.387	23.4783	18.264	26.8823	25.1104	25.1966	29.5624	27.9036	26.5686
Cs_ont_7g018740	PWWP domain;; CID domain;; CTD kinase subunit gamma CTK3	ENHANCER OF AG-4 protein 2 OS=Arabidopsis thaliana OX=3702 GN=HUA2 PE=2 SV=1	XP_006484533.1 ENHANCER OF AG-4 protein 2 [Citrus sinensis]	9.0984	12.6588	10.7652	11.9092	12.3568	12.735	15.2456	16.6328	16.8887	11.2745	10.4414	8.02246	12.9882	9.35229	11.31	11.982	13.9231	14.172
Cs_ont_7g018750	--	--	--	0.245217	0.364657	0.227949	0.509166	0.316818	0.337383	0.250639	0	1.19907	0	0	0	0	0	0	0	0	0
Cs_ont_7g018760	LysM domain	--	XP_015387536.1 uncharacterized protein LOC102631269 isoform X1 [Citrus sinensis]	2.86836	4.60105	3.31895	2.08793	1.62689	2.95275	1.54138	1.02244	1.53529	3.01233	1.37836	1.6684	2.66393	2.10509	3.44011	4.24137	3.60686	2.65493
Cs_ont_7g018770	--	Non-specific lipid-transfer protein A OS=Ricinus communis OX=3988 PE=1 SV=1	XP_006484581.1 non-specific lipid-transfer protein A-like [Citrus sinensis]	0	0	0	0	0	0	0	0	0	0	0	0	0	0	0	0	0	0
Cs_ont_7g018780	Serine carboxypeptidase	Serine carboxypeptidase-like 34 OS=Arabidopsis thaliana OX=3702 GN=SCPL34 PE=2 SV=2	XP_006484531.1 serine carboxypeptidase-like 34 [Citrus sinensis]	0	0	0	0.041776	0	0.05069	0.140679	0.013931	0	0	0	0	0	0	0	0	0	0
Cs_ont_7g018790	Porphobilinogen deaminase, dipyromethane cofactor binding domain;; Porphobilinogen deaminase, C-terminal domain	Porphobilinogen deaminase, chloroplastic OS=Arabidopsis thaliana OX=3702 GN=HEMC PE=1 SV=1	XP_006484530.1 porphobilinogen deaminase, chloroplastic [Citrus sinensis]	12.2581	11.8607	6.81828	8.41915	6.85265	7.45524	8.99095	9.68428	6.9942	18.0756	25.3205	19.3841	18.3506	18.0486	22.2625	15.4307	15.7202	15.3349
Cs_ont_7g018800	Isochorismatase family	Nicotinamidase 2 OS=Arabidopsis thaliana OX=3702 GN=NIC2 PE=1 SV=1	XP_006484529.1 nicotinamidase 2-like [Citrus sinensis]	45.4052	42.0377	42.1673	52.0212	36.4858	46.0501	32.8578	34.8975	34.1004	105.954	85.651	77.9803	84.4391	88.9454	76.9207	71.6926	68.6401	66.6307
Cs_ont_7g018810	Mitosis protein DIM1;; Thioredoxin	Thioredoxin-like protein YLS8 OS=Arabidopsis thaliana OX=3702 GN=YLS8 PE=2 SV=1	XP_006484526.1 thioredoxin-like protein YLS8 isoform X1 [Citrus sinensis]	64.5354	60.0582	48.0624	94.4721	74.8725	71.3112	98.032	102.064	103.435	60.0811	62.2042	62.7854	72.8534	76.5118	64.9632	90.6773	73.5498	74.8129
Cs_ont_7g018820	DnaJ domain;; 4Fe-4S single cluster domain of Ferredoxin I;; 4Fe-4S single cluster domain	Chaperone protein dnaJ C76, chloroplastic OS=Arabidopsis thaliana OX=3702 GN=DJC76 PE=2 SV=1	XP_006484525.1 chaperone protein dnaJ C76, chloroplastic [Citrus sinensis]	39.4038	21.4831	27.577	80.5717	73.0721	70.8493	85.5889	87.289	97.016	4.0317	4.75938	4.94132	5.00378	3.62049	3.70188	28.6911	19.1122	21.8541
Cs_ont_7g018830	Fibrillarin;; tRNA methyltransferase complex GCD14 subunit	Probable mediator of RNA polymerase II transcription subunit 36b OS=Arabidopsis thaliana OX=3702 GN=MED36B PE=1 SV=1	XP_006484524.1 probable mediator of RNA polymerase II transcription subunit 36b [Citrus sinensis]	81.8434	106.955	108.472	37.8848	30.4769	33.1586	42.1284	40.2594	37.4374	55.5073	60.1491	63.6775	63.7327	58.6285	67.6092	75.2748	77.0485	76.0429
Cs_ont_7g018840	CoA binding domain;; CoA-ligase;; Succinyl-CoA ligase like flavodoxin domain	Succinate--CoA ligase [ADP-forming] subunit alpha-2, mitochondrial OS=Arabidopsis thaliana OX=3702 GN=At5g23250 PE=1 SV=2	XP_006484523.1 succinate--CoA ligase [ADP-forming] subunit alpha-2, mitochondrial [Citrus sinensis]	24.9889	21.4497	12.8671	24.987	27.1824	26.9837	27.858	30.5567	30.0997	4.67458	5.37944	5.4167	4.78235	4.49374	4.77607	5.87455	5.21652	5.64461
Cs_ont_7g018850	Probable lipid transfer	--	XP_006484522.1 uncharacterized protein LOC102628558 [Citrus sinensis]	0.263038	0.35695	0.323634	0.212571	0.304808	0.356591	0.236166	0.073438	0.39288	0.074189	0.041048	0.077795	0.079607	0.069417	0.072153	0	0.069157	0.07535
Cs_ont_7g018860	Probable lipid transfer	--	XP_006484522.1 uncharacterized protein LOC102628558 [Citrus sinensis]	0	0	0	0	0	0	0	0	0	0	0	0	0	0	0	0	0	0
Cs_ont_7g018870	--	--	XP_024951130.1 uncharacterized protein LOC102628600 isoform X9 [Citrus sinensis]	0	0	0	0	0	0	0	0	0	0	0	0	0	0	0	0	0	0
Cs_ont_7g018880	FAR1 DNA-binding domain	Protein FAR1-RELATED SEQUENCE 5 OS=Arabidopsis thaliana OX=3702 GN=FRS5 PE=1 SV=1	XP_015387517.1 protein FAR1-RELATED SEQUENCE 5-like [Citrus sinensis]	0	0	0	0	0	0	0	0	0	0	0	0	0	0	0	0	0	0
Cs_ont_7g018890	JmjC domain, hydroxylase;; Zinc-finger domain of monoamine-oxidase A repressor R1	Lysine-specific demethylase JMJ25 OS=Arabidopsis thaliana OX=3702 GN=JMJ25 PE=1 SV=1	XP_024956900.1 lysine-specific demethylase JMJ25-like isoform X1 [Citrus sinensis]	1.04489	1.33175	1.93006	3.54841	8.1139	6.99288	7.67774	9.57586	6.89452	2.882	2.5125	3.09563	2.19909	2.42828	2.5393	2.81967	2.64749	2.5646
Cs_ont_7g018900	K-box region;; SRF-type transcription factor (DNA-binding and dimerisation domain)	Protein TRANSPARENT TESTA 16 OS=Arabidopsis thaliana OX=3702 GN=TT16 PE=1 SV=1	XP_024956638.1 protein TRANSPARENT TESTA 16 [Citrus sinensis]	4.44426	3.98885	4.09634	5.76959	5.53642	4.9324	6.08474	6.38301	6.54848	4.7889	4.52795	4.82108	5.562	5.56939	5.75431	9.92941	8.64074	7.12739
Cs_ont_7g018910	PPR repeat;; PPR repeat family;; PPR repeat;; Pentatricopeptide repeat domain;; Ring finger domain;; RING-H2 zinc finger domain;; Pentacotripeptide-repeat region of PRORP;; Zinc finger, C3HC4 type (RING finger);; zinc-RING finger domain;; RING-like zinc finger;; Zinc finger, C3HC4 type (RING finger)	Pentatricopeptide repeat-containing protein At5g08305 OS=Arabidopsis thaliana OX=3702 GN=PCMP-E105 PE=2 SV=1	XP_006484519.1 pentatricopeptide repeat-containing protein At5g08305 [Citrus sinensis]	18.2217	17.1458	19.6929	26.0206	25.0046	24.35	28.1283	29.4977	28.7111	18.8315	16.5075	15.3259	23.5402	22.6181	20.3927	38.8031	32.859	36.2249
Cs_ont_7g018920	--	--	XP_024958372.1 uncharacterized protein LOC112499549 [Citrus sinensis]	0	0	0	0.074534	0	0	0	0	0	0	0	0	0	0	0	0	0	0
Cs_ont_7g018930	--	BTB/POZ domain-containing protein At3g50780 OS=Arabidopsis thaliana OX=3702 GN=At3g50780 PE=2 SV=1	XP_006484584.1 uncharacterized protein LOC102623953 [Citrus sinensis]	0	0	0	0	0.031233	0.08638	0.093426	0.048471	0.032841	0	0	0	0	0	0	0	0	0
Cs_ont_7g018940	PPR repeat family;; PPR repeat;; PPR repeat;; Pentatricopeptide repeat domain;; Pentacotripeptide-repeat region of PRORP;; Mitochondrial 28S ribosomal protein S27;; Tetratricopeptide repeat;; Tetratricopeptide repeat	Putative pentatricopeptide repeat-containing protein At5g08310, mitochondrial OS=Arabidopsis thaliana OX=3702 GN=At5g08310 PE=3 SV=1	XP_006484517.1 putative pentatricopeptide repeat-containing protein At5g08310, mitochondrial [Citrus sinensis]	1.70539	1.91581	1.65692	1.88935	1.8137	1.45606	1.54152	2.10901	1.68686	1.40134	1.32827	1.74689	1.65626	1.28954	1.71299	2.12566	2.04099	1.85626
Cs_ont_7g018950	Glyoxal oxidase N-terminus;; Domain of unknown function (DUF1929);; Galactose oxidase, central domain	Aldehyde oxidase GLOX1 OS=Arabidopsis thaliana OX=3702 GN=GLOX1 PE=2 SV=1	XP_015387515.1 aldehyde oxidase GLOX1-like [Citrus sinensis]	0	0	0	0.107742	0.097486	0.090543	0.307801	0.027254	0.17236	0	0	0	0	0	0	0	0	0
Cs_ont_7g018960	Sugar (and other) transporter;; Major Facilitator Superfamily	Sugar transport protein 10 OS=Arabidopsis thaliana OX=3702 GN=STP10 PE=2 SV=1	XP_006484583.1 sugar transport protein 10-like [Citrus sinensis]	0	0	0	0	0.108678	0.038835	0.182345	0.085014	0.314442	0	0	0	0	0	0	0	0	0
Cs_ont_7g018970	Thioredoxin;; Thioredoxin-like domain	Thioredoxin X, chloroplastic OS=Arabidopsis thaliana OX=3702 GN=ATHX PE=2 SV=2	XP_006484516.1 thioredoxin X, chloroplastic [Citrus sinensis]	5.51295	6.3552	7.53206	8.00045	4.18802	5.58687	3.97119	6.15192	5.58634	26.387	24.1395	21.4704	20.5733	19.5239	22.2016	20.7305	16.8255	17.1471
Cs_ont_7g018980	E2F-associated phosphoprotein	--	XP_006484515.1 E2F-associated phosphoprotein [Citrus sinensis]	4.10555	4.57481	3.9816	6.52316	5.78429	5.17578	8.89311	8.19896	7.18712	11.4486	10.9056	11.0739	11.7944	10.994	9.85352	13.4659	8.84947	8.55444
Cs_ont_7g018990	TCP family transcription factor	Transcription factor TCP7 OS=Arabidopsis thaliana OX=3702 GN=TCP7 PE=1 SV=1	XP_006484582.1 transcription factor TCP7 [Citrus sinensis]	23.0307	21.9257	22.2845	18.4867	14.7424	15.6087	12.3317	11.5483	9.33675	69.7073	67.6911	71.8559	61.3374	59.8901	59.8291	47.7629	49.2112	50.9708
Cs_ont_7g019000	Prefoldin subunit	Probable prefoldin subunit 5 OS=Arabidopsis thaliana OX=3702 GN=At5g23290 PE=2 SV=1	XP_006484514.1 probable prefoldin subunit 5 [Citrus sinensis]	30.393	27.8312	23.5629	23.0106	27.4756	23.4498	31.0399	28.5614	25.4269	46.4625	45.7733	50.7253	43.5632	47.1716	45.0666	36.5699	35.5961	38.0586
Cs_ont_7g019010	--	Probable RNA helicase SDE3 OS=Arabidopsis thaliana OX=3702 GN=SDE3 PE=1 SV=1	XP_015387532.1 probable RNA helicase SDE3 [Citrus sinensis]	0.135942	0.103944	0.24831	0.555785	0.636841	0.795343	0.458939	0.569317	0.375066	3.31688	2.83911	2.16188	3.9082	3.23233	4.42659	2.36056	2.5695	2.28082
Cs_ont_7g019020	--	Probable RNA helicase SDE3 OS=Arabidopsis thaliana OX=3702 GN=SDE3 PE=1 SV=1	XP_015387532.1 probable RNA helicase SDE3 [Citrus sinensis]	0	0	0.024213	0.086402	0	0.025983	0	0.052272	0.058228	2.95991	2.44382	1.69952	2.08416	2.68411	3.74199	2.41039	2.27395	2.40224
Cs_ont_7g019030	--	--	--	0	0	0.027642	0.114204	0	0	0	0	0	0	0	0	0	0	0	0	0	0
Cs_ont_7g019040	--	--	XP_015387532.1 probable RNA helicase SDE3 [Citrus sinensis]	9.95306	6.89489	11.2545	11.865	11.022	14.2897	13.5604	13.5668	13.3102	25.2274	25.2435	18.1026	19.5215	15.7311	21.0729	26.0682	22.8035	26.5723
Cs_ont_7g019050	--	Probable RNA helicase SDE3 OS=Arabidopsis thaliana OX=3702 GN=SDE3 PE=1 SV=1	XP_024956884.1 uncharacterized protein LOC102625081 isoform X1 [Citrus sinensis]	3.32548	2.56661	2.27482	3.45424	4.07355	2.88962	3.24476	3.19876	3.94745	7.26177	6.83494	5.39956	9.74618	7.59643	8.655	8.59426	8.85838	8.37426
Cs_ont_7g019060	Dihydroorotate dehydrogenase	Dihydroorotate dehydrogenase (quinone), mitochondrial OS=Arabidopsis thaliana OX=3702 GN=PYRD PE=1 SV=2	XP_024956883.1 probable RNA helicase SDE3 [Citrus sinensis]	3.9934	5.28124	5.66814	4.71265	4.29463	3.9621	3.82883	4.35171	4.1473	6.18022	6.41155	5.2705	7.77965	7.05358	7.076	5.86112	6.23442	6.07899
Cs_ont_7g019070	PPR repeat family;; PPR repeat;; Pentatricopeptide repeat domain;; PPR repeat;; Pentacotripeptide-repeat region of PRORP	Pentatricopeptide repeat-containing protein At3g09040, mitochondrial OS=Arabidopsis thaliana OX=3702 GN=PCMP-E88 PE=2 SV=1	XP_024957311.1 pentatricopeptide repeat-containing protein At3g09040, mitochondrial-like isoform X1 [Citrus sinensis]	0.431289	0.663762	0.593019	0.668814	0.465779	0.671629	0.816968	0.68502	0.683643	0.428058	0.625273	0.824458	0.991645	0.740403	0.768361	1.11057	0.776129	0.729663
Cs_ont_7g019080	Iron/manganese superoxide dismutases, C-terminal domain;; Iron/manganese superoxide dismutases, alpha-hairpin domain	Superoxide dismutase [Fe] 3, chloroplastic OS=Arabidopsis thaliana OX=3702 GN=FSD3 PE=1 SV=1	XP_006484502.1 superoxide dismutase [Fe] 3, chloroplastic isoform X1 [Citrus sinensis]	12.1438	9.92748	7.22981	8.50588	6.98274	6.23194	6.82212	5.62287	6.41986	8.04112	10.1668	9.9948	8.82907	7.19346	8.02861	9.40314	8.66629	8.11852
Cs_ont_7g019090	--	--	XP_006470239.1 protein-S-isoprenylcysteine O-methyltransferase A-like [Citrus sinensis]	0.053053	0	0	0	0	0	0	0	0	0	0	0	0	0	0	0	0	0
Cs_ont_7g019100	Elongation factor Tu GTP binding domain;; Elongation factor G C-terminus;; Elongation factor Tu domain 2;; Elongation Factor G, domain III	Elongation factor 2 OS=Beta vulgaris OX=161934 PE=2 SV=1	XP_006484501.1 elongation factor-like GTPase 1 [Citrus sinensis]	4.29494	5.09534	3.81025	6.19175	6.20184	6.53781	8.09007	6.71192	7.16704	4.80936	5.5019	4.89056	6.5331	5.54814	6.8438	7.86052	7.99981	6.55106
Cs_ont_7g019110	Peroxidase	Peroxidase 65 OS=Arabidopsis thaliana OX=3702 GN=PER65 PE=2 SV=2	XP_006484500.1 peroxidase 65-like [Citrus sinensis]	0	0	0	0	0	0	0	0	0	0	0	0	0	0	0	0	0	0
Cs_ont_7g019120	Myosin head (motor domain);; IQ calmodulin-binding motif	Myosin-1 OS=Arabidopsis thaliana OX=3702 GN=VIII-1 PE=1 SV=1	XP_006484499.1 myosin-1 [Citrus sinensis]	5.46964	8.13718	5.81919	4.29746	2.71506	1.91697	2.17824	2.47589	3.06259	8.69201	10.6913	10.0407	9.37869	10.6895	10.427	22.5213	20.4044	15.0829
Cs_ont_7g019130	FAD synthetase;; Cytidylyltransferase-like	FAD synthetase 2, chloroplastic OS=Arabidopsis thaliana OX=3702 GN=RIBF2 PE=1 SV=1	XP_006484498.1 FAD synthetase 2, chloroplastic [Citrus sinensis]	2.50499	2.14261	1.7441	2.2112	1.31506	1.55518	1.34426	1.34486	1.7621	3.35013	3.19185	2.52813	3.02482	3.27233	3.07352	4.05441	4.6006	3.78873
Cs_ont_7g019140	Eukaryotic protein of unknown function (DUF829)	--	XP_024957099.1 transmembrane protein 53 [Citrus sinensis]	0.365203	0.369352	0.403179	0.185357	0.132208	0.434943	0.298121	0.215797	0.339148	17.5176	13.3827	19.9102	14.2373	15.6017	16.6098	5.54408	4.04389	2.86149
Cs_ont_7g019150	Leucine Rich repeat;; Leucine Rich repeats (2 copies);; Leucine Rich Repeat	F-box/LRR-repeat protein 4 OS=Arabidopsis thaliana OX=3702 GN=FBL4 PE=2 SV=1	XP_006484494.1 F-box/LRR-repeat protein 4 [Citrus sinensis]	28.1509	23.4534	21.0448	29.5546	34.2384	34.9703	29.6282	32.3868	29.5738	21.6572	20.8368	16.6994	22.5034	20.0469	21.376	33.6021	34.6476	34.2606
Cs_ont_7g019160	Omp85 superfamily domain;; Surface antigen variable number repeat	Outer envelope protein 80, chloroplastic OS=Arabidopsis thaliana OX=3702 GN=OEP80 PE=2 SV=1	XP_006484493.1 outer envelope protein 80, chloroplastic [Citrus sinensis]	7.0399	6.46253	5.71056	5.8048	5.3949	4.98673	5.51038	7.15135	5.52795	11.6458	12.0674	11.7303	12.627	10.9434	12.8006	10.503	10.8198	11.1259
Cs_ont_7g019170	GRAM domain	GEM-like protein 4 OS=Arabidopsis thaliana OX=3702 GN=At5g08350 PE=2 SV=1	XP_006484492.1 GEM-like protein 4 [Citrus sinensis]	16.6482	5.29606	2.41155	0.378937	0.753458	0.549818	0.242596	0.310802	0.042496	4.21508	4.09412	5.17789	6.09568	5.05228	6.85637	8.2049	8.09925	10.4385
Cs_ont_7g019180	--	--	--	0	0	0	0	0	0	0	0	0	0	0	0	0	0	0	0	0	0
Cs_ont_7g019190	GRAM domain	GEM-like protein 4 OS=Arabidopsis thaliana OX=3702 GN=At5g08350 PE=2 SV=1	XP_006484579.1 GEM-like protein 4 [Citrus sinensis]	0.089957	0.057071	0	0	0	0	0	0	0	0	0	0	0.468593	0	0	0	0	1.48414
Cs_ont_7g019200	--	--	--	0	0	0	0	0	0	0	0	0	0	0	0	0	0	0	0	0	0
Cs_ont_7g019210	F-box associated domain;; F-box-like;; F-box domain	Putative F-box protein At4g38870 OS=Arabidopsis thaliana OX=3702 GN=At4g38870 PE=4 SV=1	XP_015387512.1 putative F-box protein At2g02030 [Citrus sinensis]	0	0	0.012838	0	0.091472	0.037919	0.081485	0	0.03612	0	0	0.118513	0	0.081525	0	0	0	0
Cs_ont_7g019220	Mur ligase middle domain;; Mur ligase family, glutamate ligase domain	Early nodulin-75 (Fragment) OS=Medicago sativa OX=3879 GN=ENOD2 PE=2 SV=1	XP_006484487.1 uncharacterized protein LOC102617983 isoform X1 [Citrus sinensis]	2.33542	1.94847	1.3259	0.561698	0.54161	0.456079	0.615389	0.851998	0.85823	5.33198	4.01257	4.39033	4.13063	5.16846	4.44404	4.27909	4.47142	3.46014
Cs_ont_7g019230	Myb-like DNA-binding domain;; Myb-like DNA-binding domain	Transcription factor SRM1 OS=Arabidopsis thaliana OX=3702 GN=SRM1 PE=1 SV=1	XP_024956475.1 transcription factor SRM1 [Citrus sinensis]	13.3645	9.81792	17.2238	19.5703	31.2405	27.3328	26.9434	34.2254	23.0216	16.6171	18.4435	17.5688	12.8896	16.3891	16.421	24.1264	20.1529	21.1462
Cs_ont_7g019240	--	--	--	0	0.012545	0	0	0	0	0	0	0	0	0	0	0	0	0	0	0	0
Cs_ont_7g019250	EF hand;; EF-hand domain pair;; EF hand;; EF-hand domain;; Secreted protein acidic and rich in cysteine Ca binding region;; EF-hand domain pair	Calmodulin-like protein 12 OS=Arabidopsis thaliana OX=3702 GN=CML12 PE=1 SV=3	XP_006484483.1 calumenin [Citrus sinensis]	7.52548	9.79898	8.84995	9.18481	9.67678	8.5652	11.2152	11.2014	8.68037	12.3669	16.331	14.6851	15.4998	19.5754	16.1496	10.546	9.32218	9.14995
Cs_ont_7g019260	Eukaryotic porin	Mitochondrial import receptor subunit TOM40-1 OS=Arabidopsis thaliana OX=3702 GN=TOM40-1 PE=1 SV=3	XP_006484480.1 mitochondrial import receptor subunit TOM40-1 [Citrus sinensis]	67.1019	75.4448	85.3575	51.7963	49.2666	43.3564	47.1536	42.5199	41.8187	44.0104	39.5954	41.7031	44.0382	40.5118	41.7367	54.79	52.8708	59.5168
Cs_ont_7g019270	Ribosomal protein L11 methyltransferase (PrmA);; Methyltransferase domain;; Methyltransferase domain;; Methyltransferase small domain;; Methyltransferase domain;; Met-10+ like-protein;; Tellurite resistance protein TehB;; Protein of unknown function (DUF1698)	Probable protein arginine N-methyltransferase 6 OS=Arabidopsis thaliana OX=3702 GN=PRMT6 PE=2 SV=1	XP_006484479.1 probable protein arginine N-methyltransferase 6 [Citrus sinensis]	7.17695	8.11483	6.34671	4.60935	2.97446	4.19097	3.85339	4.49264	3.96041	11.174	9.51141	10.6001	11.3247	12.1975	10.7558	14.626	14.7034	13.9959
Cs_ont_7g019280	--	--	XP_006482561.1 F-box/kelch-repeat protein At3g23880-like isoform X1 [Citrus sinensis]	0	0	0	0	0	0	0	0	0	0	0	0	0	0	0	0	0	0
Cs_ont_7g019290	Xylanase inhibitor N-terminal;; Xylanase inhibitor C-terminal;; Eukaryotic aspartyl protease	Protein ASPARTIC PROTEASE IN GUARD CELL 2 OS=Arabidopsis thaliana OX=3702 GN=ASPG2 PE=2 SV=1	XP_006484478.1 protein ASPARTIC PROTEASE IN GUARD CELL 2 [Citrus sinensis]	0.028727	0.142587	0.061562	0.124832	0.199325	0.071639	0.103228	0.09266	0.123532	0.1106	0.098716	0.042288	0.175077	0.178031	0.060171	0.11071	0.045953	0.040697
Cs_ont_7g019300	SNF2 family N-terminal domain;; Helicase conserved C-terminal domain;; Zinc finger, C3HC4 type (RING finger);; Zinc finger, C3HC4 type (RING finger)	Helicase-like transcription factor CHR28 OS=Arabidopsis thaliana OX=3702 GN=CHR28 PE=1 SV=1	XP_024956596.1 helicase-like transcription factor CHR28 isoform X3 [Citrus sinensis]	4.32417	5.11029	5.30466	4.42538	4.93198	4.72546	3.54095	4.85647	4.93002	5.40668	5.30686	4.58615	5.69881	6.74475	5.04908	5.59082	6.0643	6.8147
Cs_ont_7g019310	--	--	XP_015385779.2 uncharacterized protein LOC107177059 [Citrus sinensis]	0	0	0	0	0	0	0	0	0	0	0	0	0	0	0	0	0	0
Cs_ont_7g019320	--	--	--	0	0.029631	0.154987	0	0	0.019206	0	0	0	0.111282	0.100309	0.340394	0	0	0	0	0	0
Cs_ont_7g019330	--	--	--	0	0	0	0	0	0	0	0	0	0	0	0	0	0	0	0	0	0
Cs_ont_7g019340	--	Protein FLX-like 3 OS=Arabidopsis thaliana OX=3702 GN=FLXL3 PE=1 SV=1	XP_015387556.1 protein FLX-like 3 [Citrus sinensis]	15.9927	13.4367	12.034	17.2256	17.6401	17.8531	20.785	21.6958	15.6879	10.1992	12.9185	9.55714	14.4901	14.4905	15.8525	22.8384	19.7106	21.2545
Cs_ont_7g019350	Homocysteine S-methyltransferase	Homocysteine S-methyltransferase 1 OS=Brassica oleracea var. italica OX=36774 GN=HMT1 PE=1 SV=1	XP_006484470.1 homocysteine S-methyltransferase 1 [Citrus sinensis]	0.390438	1.16554	1.24925	0.933208	2.0825	1.69585	0.997093	0.963339	1.01424	3.84583	0.942095	2.59855	4.1954	2.62552	2.88199	1.71337	1.85576	1.1465
Cs_ont_7g019360	--	--	XP_015388563.2 uncharacterized protein LOC107178196 [Citrus sinensis]	0	0	0	0	0	0	0	0	0	0	0	0	0	0	0	0	0	0
Cs_ont_7g019370	FAE1/Type III polyketide synthase-like protein;; 3-Oxoacyl-[acyl-carrier-protein (ACP)] synthase III C terminal;; Chalcone and stilbene synthases, C-terminal domain	3-ketoacyl-CoA synthase 6 OS=Arabidopsis thaliana OX=3702 GN=CUT1 PE=1 SV=1	XP_015387553.1 3-ketoacyl-CoA synthase 6 isoform X3 [Citrus sinensis]	4.02346	3.69774	5.26164	1.40214	0.70199	0.455172	0.388736	0.588922	0.273764	42.5301	31.7837	28.208	15.327	30.9934	11.1501	32.6407	25.6431	34.1187
Cs_ont_7g019380	Protein of unknown function (DUF1262)	--	XP_006484466.1 uncharacterized protein LOC102612994 [Citrus sinensis]	0	0	0	0	0	0.037378	0	0	0.133359	1.03312	1.05312	2.62272	0.343231	0.488632	0.777171	0.260451	0.16216	0
Cs_ont_7g019390	NAD dependent epimerase/dehydratase family;; 3-beta hydroxysteroid dehydrogenase/isomerase family;; NAD(P)H-binding;; Male sterility protein;; GDP-mannose 4,6 dehydratase;; NmrA-like family;; KR domain	Tetraketide alpha-pyrone reductase 2 OS=Arabidopsis thaliana OX=3702 GN=TKPR2 PE=1 SV=1	XP_024956231.1 tetraketide alpha-pyrone reductase 2-like [Citrus sinensis]	0	0	0	0	0	0	0	0	0	0	0	0	0	0	0	0	0	0
Cs_ont_7g019400	AP2 domain	Ethylene-responsive transcription factor ERF119 OS=Arabidopsis thaliana OX=3702 GN=ERF119 PE=2 SV=1	XP_006484462.1 ethylene-responsive transcription factor ERF119 [Citrus sinensis]	34.5345	55.7415	85.9249	14.4627	17.3408	14.7072	10.904	16.1894	10.9906	73.6307	60.6893	60.7365	43.743	47.0895	53.1387	41.3537	44.9273	42.0369
Cs_ont_7g019410	--	--	--	30.8459	57.3595	64.6118	17.3438	19.9151	18.7218	15.5191	21.8228	14.4017	95.9757	79.5473	83.2772	57.7196	56.2765	74.0593	61.4617	64.4522	58.0415
Cs_ont_7g019420	Glycosyl hydrolases family 31;; N-terminal barrel of NtMGAM and CtMGAM, maltase-glucoamylase;; Galactose mutarotase-like	Alpha-xylosidase 1 OS=Arabidopsis thaliana OX=3702 GN=XYL1 PE=1 SV=1	XP_006484461.1 alpha-xylosidase 1 [Citrus sinensis]	4.6918	4.06053	5.50591	1.39486	1.17536	0.918075	1.61738	0.890017	1.34496	16.1036	15.5172	16.7827	8.90738	9.93508	11.8841	8.1434	7.84077	12.1415
Cs_ont_7g019430	--	Protein NIM1-INTERACTING 2 OS=Arabidopsis thaliana OX=3702 GN=NIMIN-2 PE=1 SV=1	XP_015387511.1 protein NIM1-INTERACTING 2 [Citrus sinensis]	1.94265	2.03987	3.88802	1.12776	1.79843	2.03234	2.46904	1.58489	2.04264	1.80998	1.17352	2.53113	1.72508	1.21069	1.97296	3.11333	2.75046	1.85769
Cs_ont_7g019440	NPR1 interacting	Protein NIM1-INTERACTING 2 OS=Arabidopsis thaliana OX=3702 GN=NIMIN-2 PE=1 SV=1	XP_006484459.1 protein NIM1-INTERACTING 2-like [Citrus sinensis]	0	0	0	0	0	0	0	0	0	0.137611	0.413475	0.275118	0.677706	0	0	0	0	0
Cs_ont_7g019450	--	--	XP_006484458.1 uncharacterized protein LOC102610607 [Citrus sinensis]	16.6471	15.1008	28.6947	31.3986	22.6636	24.0719	16.1454	21.4043	24.6613	146.811	109.654	171.87	78.071	89.698	86.97	80.7047	89.8789	97.8458
Cs_ont_7g019460	UBA/TS-N domain;; XPC-binding domain;; Ubiquitin family;; Ubiquitin-2 like Rad60 SUMO-like	Ubiquitin receptor RAD23c OS=Arabidopsis thaliana OX=3702 GN=RAD23C PE=1 SV=2	XP_006484457.1 ubiquitin receptor RAD23d-like [Citrus sinensis]	88.537	70.1821	56.1857	75.6869	84.6862	87.2746	88.4116	102.243	100.113	57.7048	52.1732	51.0867	53.7921	52.1546	52.1165	64.143	61.2715	66.823
Cs_ont_7g019470	POT family	Protein NRT1/ PTR FAMILY 3.1 OS=Arabidopsis thaliana OX=3702 GN=NPF3.1 PE=2 SV=1	XP_024957047.1 protein NRT1/ PTR FAMILY 3.1-like [Citrus sinensis]	3.59138	2.25075	3.3289	0.12641	0.280152	0.159219	0.161236	0.164598	0.400762	81.1883	90.6445	79.0589	108.164	104.289	103.634	145.001	166.087	138.815
Cs_ont_7g019480	Glycolipid transfer protein (GLTP)	ACD11 homolog protein OS=Arabidopsis thaliana OX=3702 GN=At4g39670 PE=2 SV=1	XP_006484454.1 ACD11 homolog protein [Citrus sinensis]	0.029498	0.030297	0.10826	0.519766	0.899872	0.58409	1.62643	1.96348	2.48128	1.18819	0.484861	1.10898	0.281024	0	0.388748	0.357773	0.224961	0
Cs_ont_7g019490	2-oxoacid dehydrogenases acyltransferase (catalytic domain);; Biotin-requiring enzyme;; e3 binding domain	Dihydrolipoyllysine-residue acetyltransferase component 4 of pyruvate dehydrogenase complex, chloroplastic OS=Arabidopsis thaliana OX=3702 GN=LTA2 PE=2 SV=1	XP_006484453.1 dihydrolipoyllysine-residue acetyltransferase component 4 of pyruvate dehydrogenase complex, chloroplastic [Citrus sinensis]	13.9821	11.2066	10.9902	16.4876	10.7869	13.6128	11.6001	9.85154	13.8635	20.4347	22.9415	18.2722	23.1365	20.7759	23.0145	12.9659	15.6767	16.0502
Cs_ont_7g019500	Agenet domain;; BAH domain	DUF724 domain-containing protein 6 OS=Arabidopsis thaliana OX=3702 GN=DUF6 PE=2 SV=1	XP_015387545.1 uncharacterized protein LOC102608827 isoform X1 [Citrus sinensis]	16.62	29.8106	27.9883	15.282	17.5057	18.2925	19.0585	20.017	20.382	98.0757	106.854	120.371	96.7522	81.7841	107.281	56.7222	51.8983	61.4562
Cs_ont_7g019510				0	0	0	0	0	0	0	0	0	0	0	0	0	0	0	0	0	0
Cs_ont_7g019520	--	Heavy metal-associated isoprenylated plant protein 8 OS=Arabidopsis thaliana OX=3702 GN=HIPP08 PE=3 SV=1	XP_006484445.1 uncharacterized protein LOC102630781 isoform X1 [Citrus sinensis]	0.355411	0.175763	0.828785	0.46322	0.477709	0.705068	0.355706	1.11454	1.62853	2.62245	1.37098	3.03674	3.48854	2.65227	1.51788	1.78413	2.13279	1.0861
Cs_ont_7g019530	Protein kinase domain;; Protein tyrosine and serine/threonine kinase	Serine/threonine-protein kinase AFC3 OS=Arabidopsis thaliana OX=3702 GN=AFC3 PE=2 SV=2	XP_006484450.1 serine/threonine-protein kinase prpf4B [Citrus sinensis]	5.64241	4.98042	3.72414	4.78511	7.25859	6.16575	7.68826	8.99104	9.04535	11.9814	11.0634	10.0613	14.9752	12.0558	13.7639	16.5302	17.5463	16.9926
Cs_ont_7g019540				0	0	0	0.25343	0	0	0.461411	0.188793	0.329058	1.03264	0	0	0	0	0	0	0	0
Cs_ont_7g019550	Regulator of Vps4 activity in the MVB pathway	--	XP_006484441.1 uncharacterized protein LOC102630467 [Citrus sinensis]	2.2519	2.2462	1.52329	4.59593	6.92954	9.22761	11.6937	16.671	28.9006	7.48111	5.16054	7.81813	4.17673	5.28282	4.38339	2.32746	1.04833	1.05774
Cs_ont_7g019560	TBPIP/Hop2 winged helix domain;; Leucine zipper with capping helix domain;; Penicillinase repressor	Homologous-pairing protein 2 homolog OS=Arabidopsis thaliana OX=3702 GN=HOP2 PE=1 SV=1	XP_006484440.1 homologous-pairing protein 2 homolog [Citrus sinensis]	0.775904	1.10954	1.27877	0.808882	1.52505	2.37251	3.71991	5.05945	3.07661	0.444462	1.24643	0	0	0	0	1.56249	0.727411	0.725462
Cs_ont_7g019570	--	--	XP_006484439.1 uncharacterized protein LOC102629880 [Citrus sinensis]	2.15847	1.93757	1.25336	2.14125	1.43883	1.31584	1.28881	2.47667	1.84646	1.10808	1.34147	1.29817	1.17604	1.07223	1.51686	2.86403	1.83223	0.887361
Cs_ont_7g019580	Plastid and cyanobacterial ribosomal protein (PSRP-3 / Ycf65)	30S ribosomal protein 3-1, chloroplastic OS=Arabidopsis thaliana OX=3702 GN=At1g68590 PE=2 SV=1	XP_006484437.1 30S ribosomal protein 3-1, chloroplastic isoform X1 [Citrus sinensis]	15.4009	9.68352	12.419	41.9938	58.286	56.1112	46.2969	50.2374	43.4406	39.638	42.744	40.1213	32.0316	38.2109	39.8902	29.2013	27.0959	23.2051
Cs_ont_7g019590	Aluminium activated malate transporter;; Fusaric acid resistance protein-like;; Fusaric acid resistance protein family	Aluminum-activated malate transporter 4 OS=Arabidopsis thaliana OX=3702 GN=ALMT4 PE=3 SV=1	XP_006484436.1 aluminum-activated malate transporter 4 [Citrus sinensis]	18.4986	13.8166	10.4744	14.9408	17.4153	16.5674	14.6603	16.4509	15.0639	4.03453	4.74409	4.14566	3.96646	2.84331	5.22339	7.42563	8.23326	9.9983
Cs_ont_7g019600	HEAT repeat;; HEAT repeats;; HEAT-like repeat;; Vacuolar 14 Fab1-binding region;; Required for nuclear transport of RNA pol II C-terminus 1;; CLASP N terminal;; TAF6 C-terminal HEAT repeat domain	Serine/threonine-protein phosphatase 2A 65 kDa regulatory subunit A beta isoform OS=Arabidopsis thaliana OX=3702 GN=PP2AA2 PE=1 SV=2	XP_006484435.1 serine/threonine-protein phosphatase 2A 65 kDa regulatory subunit A beta isoform [Citrus sinensis]	55.0324	54.3231	39.7049	51.818	56.6367	51.2342	63.5653	56.7398	56.5013	42.3393	43.1448	38.3038	50.1088	46.1874	45.139	47.16	50.9523	50.3051
Cs_ont_7g019610	alpha/beta hydrolase fold;; Carboxylesterase family;; Steryl acetyl hydrolase	Probable carboxylesterase 6 OS=Arabidopsis thaliana OX=3702 GN=CXE6 PE=2 SV=1	XP_006484433.1 probable carboxylesterase 6 [Citrus sinensis]	0.106232	0.037002	0.033092	0.049558	0.064591	0.008279	0.025355	0.022622	0.019315	0.109542	0.217346	0.157766	0	0	0	0	0	0.004562
Cs_ont_7g019620	PLAC8 family	Protein PLANT CADMIUM RESISTANCE 11 OS=Arabidopsis thaliana OX=3702 GN=PCR11 PE=3 SV=1	XP_024956480.1 protein PLANT CADMIUM RESISTANCE 2-like [Citrus sinensis]	0	0	0	0	0	0	0	0	0	0	0	0	0	0	0	0	0	0
Cs_ont_7g019630	--	--	XP_024956354.1 uncharacterized protein DDB_G0283697 [Citrus sinensis]	0	0	0	0	0	0	0	0	0	0	0	0	0	0	0	0	0	0
Cs_ont_7g019640	PLAC8 family	Protein PLANT CADMIUM RESISTANCE 9 OS=Arabidopsis thaliana OX=3702 GN=PCR9 PE=3 SV=1	XP_006469221.1 protein PLANT CADMIUM RESISTANCE 2-like [Citrus sinensis]	0	0	0	0	0	0	0	0	0	0	0	0	0	0	0	0	0	0
Cs_ont_7g019650	Membrane transport protein	Protein PIN-LIKES 3 OS=Arabidopsis thaliana OX=3702 GN=PILS3 PE=2 SV=1	XP_006484431.1 protein PIN-LIKES 3-like isoform X1 [Citrus sinensis]	28.7673	26.2958	31.7769	27.8192	21.8896	22.8414	22.3515	24.6972	26.2071	51.0017	59.5016	63.9361	34.1867	35.1078	36.2503	25.0361	23.506	24.5956
Cs_ont_7g019660	--	--	XP_024956195.1 uncharacterized protein LOC112498819 [Citrus sinensis]	0	0.064415	0.300399	0	0	0	0	0	0.228732	0	0	0	0	0	0	0	0	0
Cs_ont_7g019670	Seed dormancy control;; bZIP transcription factor;; Basic region leucine zipper	Transcription factor PERIANTHIA OS=Arabidopsis thaliana OX=3702 GN=PAN PE=1 SV=1	XP_024956192.1 transcription factor TGA2.3-like isoform X1 [Citrus sinensis]	0	0	0	0	0	0	0	0.051099	0	0	0	0.16831	0	0	0	0.953255	0.182895	0
Cs_ont_7g019680	Plasma-membrane choline transporter	--	XP_006484428.1 CTL-like protein DDB_G0274487 isoform X1 [Citrus sinensis]	4.88605	5.75772	4.16848	2.20253	2.75933	2.72171	2.69032	2.53108	2.84207	6.18113	6.35406	5.87227	5.96337	6.23497	5.81959	6.31912	4.11186	6.32838
Cs_ont_7g019690	Xylanase inhibitor N-terminal;; Xylanase inhibitor C-terminal;; Eukaryotic aspartyl protease	Protein ASPARTIC PROTEASE IN GUARD CELL 1 OS=Arabidopsis thaliana OX=3702 GN=ASPG1 PE=1 SV=1	XP_006484425.1 protein ASPARTIC PROTEASE IN GUARD CELL 1 [Citrus sinensis]	14.8526	6.24685	12.8088	3.64148	2.22757	3.23884	1.88678	1.90869	1.803	6.2785	4.58715	4.02476	4.71388	7.1539	4.93572	4.04955	5.54261	3.94268
Cs_ont_7g019700	Uncharacterized protein family UPF0016	GDT1-like protein 4 OS=Arabidopsis thaliana OX=3702 GN=At1g25520 PE=2 SV=1	XP_006484427.1 GDT1-like protein 4 [Citrus sinensis]	441.838	301.713	255.515	483.943	512.282	524.923	432.535	477.725	484.16	166.566	178.072	179.187	179.165	179.387	191.771	227.037	255.734	275.771
Cs_ont_7g019710	--	--	XP_015384891.1 cytokinin dehydrogenase 3-like [Citrus sinensis]	0	0.006168	0.015057	0	0	0.023427	0.111346	0.166437	0.040304	0	0	0	0.100627	0	0	0	0	0
Cs_ont_7g019720	--	--	--	0	0	0	0	0	0	0	0	0	0	0	0	0	0	0	0	0	0
Cs_ont_7g019730	ATP-dependent Clp protease adaptor protein ClpS	ATP-dependent Clp protease adapter protein CLPS1, chloroplastic OS=Arabidopsis thaliana OX=3702 GN=CPLS1 PE=1 SV=1	XP_006484423.1 ATP-dependent Clp protease adapter protein CLPS1, chloroplastic isoform X1 [Citrus sinensis]	16.5454	13.3589	16.9437	22.7466	24.1234	22.0628	23.6124	26.0779	29.0725	66.7819	71.1183	61.0944	50.5039	57.441	56.4214	57.2795	59.0259	50.7519
Cs_ont_7g019740	Transmembrane amino acid transporter protein;; Tryptophan/tyrosine permease family	Lysine histidine transporter-like 6 OS=Arabidopsis thaliana OX=3702 GN=At1g25530 PE=2 SV=1	XP_006484421.1 lysine histidine transporter-like 6 isoform X1 [Citrus sinensis]	0.833976	0.781662	1.10052	0.130382	0.332572	0.319519	0.189039	0.68102	0.103166	3.50912	2.50645	2.16009	1.7715	4.58425	3.33926	3.08609	1.11762	1.50442
Cs_ont_7g019750	--	--	--	6.83325	6.40614	11.7815	10.5632	5.43311	6.36126	6.89018	7.48229	7.82875	10.4783	6.08016	5.67004	3.8363	6.17758	7.8885	2.62862	7.48779	2.58437
Cs_ont_7g019760	Mediator complex subunit 25 von Willebrand factor type A	Mediator of RNA polymerase II transcription subunit 25 OS=Arabidopsis thaliana OX=3702 GN=MED25 PE=1 SV=1	XP_006484419.1 mediator of RNA polymerase II transcription subunit 25 isoform X1 [Citrus sinensis]	22.9983	24.0843	23.3848	28.4401	23.9444	25.0446	21.645	27.1092	24.8517	37.5301	30.3992	31.0116	37.1969	33.019	32.9175	26.1629	30.7111	29.4233
Cs_ont_7g019770	Beta-lactamase superfamily domain;; BRO1-like domain	--	XP_006484418.1 uncharacterized protein LOC102624623 isoform X1 [Citrus sinensis]	18.6929	14.8504	19.0679	38.636	39.2221	37.6519	38.8033	47.0298	40.9243	62.2357	67.8904	60.9537	62.5095	62.4998	62.4033	49.0505	51.4681	54.3868
Cs_ont_7g019780	Myb-like DNA-binding domain	Transcription factor HHO3 OS=Arabidopsis thaliana OX=3702 GN=HHO3 PE=2 SV=1	XP_006484416.1 transcription factor HHO3 [Citrus sinensis]	7.03903	7.99075	9.09504	4.7738	8.26381	7.72799	9.73407	12.2967	9.72917	5.128	9.70673	6.79282	5.99653	7.44826	3.68069	2.65282	1.95779	2.71405
Cs_ont_7g019790	--	Zinc finger protein WIP6 OS=Arabidopsis thaliana OX=3702 GN=WIP6 PE=2 SV=1	XP_006484574.1 zinc finger protein WIP6 [Citrus sinensis]	0.044488	0	0	0	0	0.060301	0	0	0	0	0	0	0	0	0	0	0	0
Cs_ont_7g019800	Allene oxide cyclase	Allene oxide cyclase 3, chloroplastic OS=Arabidopsis thaliana OX=3702 GN=AOC3 PE=2 SV=1	XP_006484415.1 allene oxide cyclase, chloroplastic [Citrus sinensis]	17.4204	13.7459	21.3048	18.097	12.5001	11.7159	15.267	10.6915	12.9251	80.858	128.712	112.923	111.52	90.879	126.154	33.6479	38.0223	55.5416
Cs_ont_7g019810	Metallopeptidase family M24	Methionine aminopeptidase 1B, chloroplastic OS=Arabidopsis thaliana OX=3702 GN=MAP1B PE=2 SV=2	XP_006484414.1 methionine aminopeptidase 1B, chloroplastic [Citrus sinensis]	34.1984	23.8722	17.5284	33.4108	26.3584	26.3348	28.9393	27.815	27.1853	31.4081	37.4258	35.0425	35.526	32.4487	38.634	37.4458	33.3271	34.2262
Cs_ont_7g019820	B3 DNA binding domain;; AP2 domain	AP2/ERF and B3 domain-containing transcription repressor RAV2 OS=Arabidopsis thaliana OX=3702 GN=RAV2 PE=1 SV=1	XP_006484413.1 AP2/ERF and B3 domain-containing transcription repressor RAV2-like [Citrus sinensis]	1.98794	4.71151	0.784783	0.563189	0.682524	0.988977	2.51917	1.92599	1.99345	49.7679	34.2118	67.1391	9.70136	10.5005	15.7274	3.47488	3.27339	3.2881
Cs_ont_7g019830	Malectin-like domain;; Malectin domain	Receptor-like protein 4 OS=Arabidopsis thaliana OX=3702 GN=RLP4 PE=2 SV=1	XP_006484412.1 receptor-like protein 4 [Citrus sinensis]	1.88261	1.34296	1.42395	0.620294	0.367246	0.642528	0.728668	0.601515	0.662743	5.09466	5.72459	4.68024	4.70159	5.05861	4.87662	3.17936	3.31387	4.11818
Cs_ont_7g019840	Glycosyl transferase family 8;; Glucosyltransferase 24	Probable galacturonosyltransferase-like 3 OS=Arabidopsis thaliana OX=3702 GN=GATL3 PE=2 SV=1	XP_006484411.1 probable galacturonosyltransferase-like 3 [Citrus sinensis]	0.657646	0.688338	0.401373	0.299078	0.083576	0.16773	0.060171	0.069742	0	11.9932	14.268	25.9427	10.812	12.8706	13.3944	1.60868	1.03257	2.42294
Cs_ont_7g019850	Protein kinase domain;; Protein tyrosine and serine/threonine kinase	Serine/threonine-protein kinase STN7, chloroplastic OS=Arabidopsis thaliana OX=3702 GN=STN7 PE=1 SV=1	XP_006484410.1 serine/threonine-protein kinase STN7, chloroplastic [Citrus sinensis]	1.441	0.947547	2.02756	3.45586	3.96123	3.90644	5.08664	4.07791	4.67805	32.8836	38.3776	29.442	31.0622	30.5996	30.3049	41.8469	36.1458	39.5445
Cs_ont_7g019860	No apical meristem (NAM) protein	SUPPRESSOR OF GAMMA RESPONSE 1 OS=Arabidopsis thaliana OX=3702 GN=SOG1 PE=1 SV=1	XP_006484408.1 SUPPRESSOR OF GAMMA RESPONSE 1-like [Citrus sinensis]	14.9255	13.4758	11.4669	12.2649	11.4053	11.7191	13.4527	13.9004	12.7127	23.2168	24.0784	23.1546	23.2599	24.8698	23.6905	21.0375	21.9344	22.2095
Cs_ont_7g019870	NmrA-like family;; NAD(P)H-binding;; NAD dependent epimerase/dehydratase family	Leucoanthocyanidin reductase OS=Desmodium uncinatum OX=225101 GN=LAR PE=1 SV=1	XP_006484407.1 leucoanthocyanidin reductase-like [Citrus sinensis]	2.36603	1.31248	0.833731	3.85188	7.27971	4.90305	3.84559	6.51638	5.98677	1.62808	1.32672	1.53533	1.22113	1.23905	1.03101	1.22118	1.32075	1.3883
Cs_ont_7g019880	Transmembrane Fragile-X-F protein;; Zinc finger, C3HC4 type (RING finger)	Kinesin-like protein KIN-7D, mitochondrial OS=Arabidopsis thaliana OX=3702 GN=KIN7D PE=2 SV=1	XP_006484406.1 uncharacterized protein LOC102621132 [Citrus sinensis]	20.5544	10.4629	7.13905	19.4373	29.8961	27.2663	25.4271	31.3927	31.6781	17.8455	12.0478	14.2126	9.17992	11.1339	9.59423	6.73973	9.26449	9.78698
Cs_ont_7g019890	Helix-loop-helix DNA-binding domain	Transcription factor bHLH30 OS=Arabidopsis thaliana OX=3702 GN=BHLH30 PE=1 SV=1	XP_006484404.1 transcription factor bHLH30 isoform X1 [Citrus sinensis]	0.048914	0.016578	0.060927	0.166641	0.057111	0.292082	0.099713	0.076085	0	0.084122	0	0	0.266323	0	0	0	0	0
Cs_ont_7g019900	--	--	XP_006482655.1 F-box protein CPR1-like [Citrus sinensis]	0.380591	0.26002	0.611497	0.318163	0.202237	0.134369	0.268364	0.510446	0.039991	0.427033	0.708754	0	0.766416	0.234845	0.242335	0	0.568089	0.401926
Cs_ont_7g019910	Xylanase inhibitor N-terminal;; Xylanase inhibitor C-terminal;; Eukaryotic aspartyl protease	Aspartyl protease family protein 2 OS=Arabidopsis thaliana OX=3702 GN=APF2 PE=2 SV=1	XP_006484403.1 aspartyl protease family protein 2 [Citrus sinensis]	0.06574	0.134319	0.404686	0	0.010219	0.077413	0.017823	0.067516	0	0.80226	0.885943	1.42989	0.364814	0.423967	0.427773	0	0.082075	0.144665
Cs_ont_7g019920	Core histone H2A/H2B/H3/H4	Histone H2B.3 (Fragment) OS=Solanum lycopersicum OX=4081 GN=H2B-3 PE=2 SV=1	XP_006488268.1 histone H2B.3 [Citrus sinensis]	0	0	0	0	0	0	0	0	0	0	0	0	0	0	0	0	0	0
Cs_ont_7g019930	TCP family transcription factor	Transcription factor TCP12 OS=Arabidopsis thaliana OX=3702 GN=TCP12 PE=2 SV=1	XP_006484572.1 transcription factor TCP12 [Citrus sinensis]	0.017766	0	0.045315	0	0	0.004002	0	0	0	0	0	0	0	0	0	0	0	0
Cs_ont_7g019940	--	--	--	0	0	0	0	0	0.303982	0	0	0	0	0	0	0	0	0	0	0	0
Cs_ont_7g019950	Family of unknown function (DUF572)	--	XP_006484402.1 coiled-coil domain-containing protein 130-like [Citrus sinensis]	32.796	29.2686	22.7626	49.1114	45.3882	45.011	44.9984	49.2212	43.0276	43.3026	48.9394	48.9107	45.9379	52.2357	45.2035	55.1542	48.0092	48.4232
Cs_ont_7g019960	Anion-transporting ATPase;; HSP20-like domain found in ArsA	Uncharacterized protein At1g26090, chloroplastic OS=Arabidopsis thaliana OX=3702 GN=At1g26090 PE=1 SV=1	XP_006484400.1 uncharacterized protein At1g26090, chloroplastic [Citrus sinensis]	1.05714	0.830361	1.33258	2.34236	0.927382	1.88594	1.28387	1.21959	1.32345	4.54434	4.5953	3.04513	2.89233	2.33621	2.61979	3.49967	3.04424	3.1258
Cs_ont_7g019970	Transferase family	BAHD acyltransferase DCR OS=Arabidopsis thaliana OX=3702 GN=DCR PE=2 SV=1	XP_024956479.1 protein ENHANCED PSEUDOMONAS SUSCEPTIBILTY 1-like [Citrus sinensis]	0	0	0	0	0	0	0	0	0	0	0	0	0	0	0	0	0	0
Cs_ont_7g019980	--	Protein CHUP1, chloroplastic OS=Arabidopsis thaliana OX=3702 GN=CHUP1 PE=1 SV=1	XP_024956451.1 protein CHUP1, chloroplastic isoform X1 [Citrus sinensis]	8.71088	9.48336	7.17319	7.66341	6.54333	6.5388	8.0115	8.24	7.43029	21.5742	26.9149	20.2228	26.3887	23.0697	29.3678	51.772	46.2728	44.4507
Cs_ont_7g019990	--	--	XP_006484397.1 uncharacterized protein LOC102618545 [Citrus sinensis]	5.31819	5.56881	4.358	5.40875	4.18766	4.261	5.17045	5.64289	4.32383	10.356	11.6417	10.9362	11.7624	12.0384	11.4269	11.0449	11.1348	11.1738
Cs_ont_7g020000	Eukaryotic cytochrome b561	Probable transmembrane ascorbate ferrireductase 4 OS=Arabidopsis thaliana OX=3702 GN=CYB561D PE=2 SV=1	XP_006484396.1 probable transmembrane ascorbate ferrireductase 4 [Citrus sinensis]	0.514244	0.958973	1.12587	0.280222	0.082344	0.148143	0.077009	0	0.269176	10.9935	6.43227	10.3651	6.27175	8.77375	8.32337	1.73368	1.97364	1.35742
Cs_ont_7g020010	Taurine catabolism dioxygenase TauD, TfdA family	Clavaminate synthase-like protein At3g21360 OS=Arabidopsis thaliana OX=3702 GN=At3g21360 PE=1 SV=1	XP_006484570.1 clavaminate synthase-like protein At3g21360 [Citrus sinensis]	0	0	0	0	0	0	0	0	0	0	0	0	0	0	0	0	0	0
Cs_ont_7g020020	--	Protein CROWDED NUCLEI 2 OS=Arabidopsis thaliana OX=3702 GN=CRWN2 PE=1 SV=1	XP_006484395.1 protein CROWDED NUCLEI 2 [Citrus sinensis]	12.7372	13.562	8.24579	12.2175	11.3788	11.0864	11.3463	14.1612	11.0632	19.9295	19.3855	18.3306	19.601	18.0672	19.0741	24.2685	24.0087	22.9942
Cs_ont_7g020030	Leucine Rich repeats (2 copies);; Leucine rich repeat;; Leucine Rich Repeat	Piriformospora indica-insensitive protein 2 OS=Arabidopsis thaliana OX=3702 GN=PII-2 PE=2 SV=1	XP_006484394.2 piriformospora indica-insensitive protein 2-like [Citrus sinensis]	0.021246	0.08362	0.169898	0.055583	0	0.138579	0.021749	0.145808	0	0	0	0	0	0	0	0	0	0
Cs_ont_7g020040	--	Protein IDA OS=Arabidopsis thaliana OX=3702 GN=IDA PE=1 SV=1	--	0.245204	0.861027	1.42455	1.08803	1.98358	1.59319	3.47953	1.99374	2.16675	2.63925	2.42019	1.81046	1.82523	1.51873	1.88024	1.26165	1.36646	1.27742
Cs_ont_7g020050	Protein of unknown function, DUF617	Protein MIZU-KUSSEI 1 OS=Arabidopsis thaliana OX=3702 GN=MIZ1 PE=1 SV=1	XP_024956183.1 protein MIZU-KUSSEI 1 [Citrus sinensis]	1.73375	1.38828	2.95984	1.09966	0.507874	0.763187	0.510433	0.763837	0.440306	1.54028	1.86792	1.83501	1.56679	2.4895	2.09039	2.98175	1.99838	2.43777
Cs_ont_7g020060	NUDIX domain	Nudix hydrolase 1 OS=Arabidopsis thaliana OX=3702 GN=NUDT1 PE=1 SV=1	XP_006484390.1 nudix hydrolase 1 [Citrus sinensis]	39.6335	41.5954	55.9526	16.2037	18.4692	18.566	12.1471	12.1886	11.2809	26.2627	26.6316	28.896	21.1608	24.889	23.094	13.0757	12.0582	15.8424
Cs_ont_7g020070	DTW domain	Extensin OS=Daucus carota OX=4039 PE=2 SV=1	XP_006484389.1 DTW domain-containing protein 2 [Citrus sinensis]	0	0	0	0	0	0	0	0	0	0	0	0	0	0	0.388359	0	0	0
Cs_ont_7g020080	Phosphoenolpyruvate carboxylase	Phosphoenolpyruvate carboxylase 4 OS=Arabidopsis thaliana OX=3702 GN=PPC4 PE=2 SV=1	XP_006484388.1 phosphoenolpyruvate carboxylase 4 [Citrus sinensis]	89.461	93.3626	67.4686	90.8872	68.8984	67.647	86.9337	84.0055	75.8811	57.392	67.6544	58.45	76.2049	65.4947	71.9255	86.0377	79.0392	90.2136
Cs_ont_7g020090	ABC-2 type transporter;; ABC transporter;; ABC-2 type transporter	ABC transporter G family member 21 OS=Arabidopsis thaliana OX=3702 GN=ABCG21 PE=2 SV=2	XP_006484387.1 ABC transporter G family member 21 isoform X2 [Citrus sinensis]	0.309237	0.568921	0.183861	0	0	0	0.019074	0.016204	0	1.73584	2.30134	1.29428	3.23413	2.02804	4.50252	2.32863	3.3582	4.80863
Cs_ont_7g020100	--	--	--	0.242554	1.93144	0.060722	1.05529	0.30786	0.296272	0.489392	1.04491	0	973.931	788.573	641.218	742.941	651.229	692.576	504.325	494.754	536.992
Cs_ont_7g020110	--	--	--	4.10741	3.70659	1.20536	1.91536	3.27597	2.01881	4.64633	5.42655	4.98312	62.5378	61.0612	50.8442	43.2635	40.03	45.9922	79.8046	76.4397	86.2231
Cs_ont_7g020120	alpha/beta hydrolase fold;; Carboxylesterase family;; Prolyl oligopeptidase family	Probable isoprenylcysteine alpha-carbonyl methylesterase ICMEL1 OS=Arabidopsis thaliana OX=3702 GN=ICMEL1 PE=2 SV=1	XP_006484386.1 probable isoprenylcysteine alpha-carbonyl methylesterase ICMEL1 [Citrus sinensis]	7.50172	6.09649	7.33269	6.69918	5.766	6.01013	5.87579	7.57367	8.2363	8.27644	7.40716	7.42568	8.45963	7.37716	8.05717	9.36393	9.77299	8.90544
Cs_ont_7g020130	EXS family;; SPX domain	Phosphate transporter PHO1 homolog 1 OS=Arabidopsis thaliana OX=3702 GN=PHO1-H1 PE=2 SV=1	XP_006484385.1 phosphate transporter PHO1 homolog 1 [Citrus sinensis]	0.011	0.027767	0	0.009579	0	0	0	0	0	0.159321	0	0.267171	0	0	0	0	0.212661	0.323592
Cs_ont_7g020140	DNL zinc finger	--	XP_006484383.1 mitochondrial protein import protein ZIM17 isoform X1 [Citrus sinensis]	8.45838	3.98327	2.10137	6.04957	5.26206	7.01751	5.04035	4.93189	5.39969	10.6227	12.7974	13.4005	8.86268	10.6489	8.89806	10.0065	5.78015	7.59016
Cs_ont_7g020150	--	Lysine-rich arabinogalactan protein 19 OS=Arabidopsis thaliana OX=3702 GN=AGP19 PE=2 SV=2	XP_006484384.1 lysine-rich arabinogalactan protein 19 [Citrus sinensis]	0.616822	0.41597	0.200319	0.457339	0.212841	0.325297	0.453604	0.398015	0.26393	0.84389	0.825624	0.627662	1.84281	1.72834	1.98175	0.995017	1.04651	0.743092
Cs_ont_7g020160	Cytidine and deoxycytidylate deaminase zinc-binding region;; MafB19-like deaminase	tRNA(adenine(34)) deaminase, chloroplastic OS=Arabidopsis thaliana OX=3702 GN=TADA PE=1 SV=1	XP_024957344.1 tRNA(adenine(34)) deaminase, chloroplastic [Citrus sinensis]	7.9528	9.88261	8.43528	10.939	13.2456	11.513	14.9889	16.1283	13.6242	10.1405	9.83336	11.2002	12.4046	10.4637	11.7037	13.7578	15.5954	15.6535
Cs_ont_7g020170	Phospholipid-translocating P-type ATPase C-terminal;; Phospholipid-translocating ATPase N-terminal;; Cation transport ATPase (P-type);; haloacid dehalogenase-like hydrolase;; E1-E2 ATPase	Putative phospholipid-transporting ATPase 9 OS=Arabidopsis thaliana OX=3702 GN=ALA9 PE=3 SV=1	XP_006484381.1 putative phospholipid-transporting ATPase 9 [Citrus sinensis]	1.98324	2.11903	1.95784	1.25517	1.95942	1.88278	2.43955	2.23908	2.00609	8.57754	9.79026	11.1367	15.189	12.7336	14.3097	14.6746	16.2312	15.6152
Cs_ont_7g020180	EF-hand domain pair;; EF hand;; EF-hand domain;; EF-hand domain pair;; EF hand;; Secreted protein acidic and rich in cysteine Ca binding region;; Cytoskeletal-regulatory complex EF hand	Probable calcium-binding protein CML16 OS=Arabidopsis thaliana OX=3702 GN=CML16 PE=2 SV=2	XP_006484380.1 probable calcium-binding protein CML16 [Citrus sinensis]	32.0106	26.316	24.9172	33.4001	34.9643	31.6101	29.7938	33.0633	33.5138	19.4334	15.2371	24.0831	14.4551	17.0106	14.1704	10.6944	9.50336	8.49057
Cs_ont_7g020190	--	--	XP_006484378.1 uncharacterized protein LOC102612688 [Citrus sinensis]	6.3547	5.83856	5.85116	11.5176	10.8886	12.6577	9.40775	12.3434	12.5166	2.97217	3.05696	1.87498	2.38299	2.95668	1.829	3.27664	3.00717	2.65396
Cs_ont_7g020200	Protein tyrosine and serine/threonine kinase;; Protein kinase domain	Proline-rich receptor-like protein kinase PERK9 OS=Arabidopsis thaliana OX=3702 GN=PERK9 PE=1 SV=1	XP_006484379.1 proline-rich receptor-like protein kinase PERK9 [Citrus sinensis]	4.99463	5.72124	5.01423	3.09307	3.57835	3.58523	3.28328	4.80256	4.01284	15.2772	14.5382	13.9979	19.1406	12.4604	17.0697	8.43355	9.43529	9.98907
Cs_ont_7g020210	--	--	--	0.706113	0.732406	0.522354	0.684916	0.733831	0.659047	0.905228	0.801636	0.485472	0	0	0	0	0	0	0	0	0
Cs_ont_7g020220	HD domain;; HD containing hydrolase-like enzyme;; HD domain	--	XP_006484377.1 HD domain-containing protein 2 homolog [Citrus sinensis]	8.60444	7.99418	5.74747	6.57652	5.93943	6.73445	5.88546	7.93134	8.24102	11.4031	11.2712	12.8655	10.7969	10.9119	11.7833	12.3706	9.55309	12.2154
Cs_ont_7g020230	F-box associated domain;; F-box domain	F-box protein At1g30790 OS=Arabidopsis thaliana OX=3702 GN=At1g30790 PE=2 SV=2	XP_006484376.1 F-box protein At1g30790-like [Citrus sinensis]	0	0	0	0	0.057972	0	0	0	0	0	0	0	0	0	0	0	0	0
Cs_ont_7g020240	Ring finger domain;; RING-like zinc finger;; Zinc finger, C3HC4 type (RING finger);; RING-type zinc-finger	E3 ubiquitin-protein ligase RHA2B OS=Arabidopsis thaliana OX=3702 GN=RHA2B PE=1 SV=2	XP_015382192.1 E3 ubiquitin-protein ligase RHA2B-like, partial [Citrus sinensis]	0	0.488916	1.07968	0	0	0.170027	0.204073	0	0	11.3531	10.5297	11.1067	5.24148	5.5869	6.54692	2.52351	2.0949	2.52746
Cs_ont_7g020250	Importin-beta N-terminal domain;; Exportin 1-like protein	Importin beta-like SAD2 homolog OS=Arabidopsis thaliana OX=3702 GN=At3g59020 PE=1 SV=1	XP_024956859.1 importin-9 isoform X4 [Citrus sinensis]	6.91188	8.07577	8.98836	4.6676	5.2416	4.95601	4.99083	4.69005	4.97914	8.87534	8.40976	9.65118	11.1928	10.0037	11.2704	13.7409	13.8236	14.429
Cs_ont_7g020260	--	--	XP_006484367.1 uncharacterized protein LOC102609778 [Citrus sinensis]	20.2454	25.9522	16.0476	10.6017	10.2765	9.47613	11.3285	11.2492	11.9156	19.2715	16.7084	16.9442	16.0588	14.868	13.445	26.6556	34.3107	34.0218
Cs_ont_7g020270	CDP-alcohol phosphatidyltransferase	Choline/ethanolaminephosphotransferase 1 OS=Arabidopsis thaliana OX=3702 GN=AAPT1 PE=1 SV=1	XP_006484365.1 choline/ethanolaminephosphotransferase 1 isoform X1 [Citrus sinensis]	12.887	15.9873	10.881	5.78462	5.27889	4.84924	5.57226	5.09596	5.68059	23.027	20.8372	21.6245	26.4193	27.3767	23.7386	21.5648	22.471	22.7682
Cs_ont_7g020280	--	--	--	0	0	0	0	0	0	0	0	0	0	0	0	0	0	0	0	0	0
Cs_ont_7g020290	Adenosylmethionine decarboxylase;; S-adenosyl-l-methionine decarboxylase leader peptide	S-adenosylmethionine decarboxylase proenzyme OS=Nicotiana tabacum OX=4097 GN=SAMDC PE=2 SV=1	XP_024956097.1 S-adenosylmethionine decarboxylase isoform X2 [Citrus sinensis]	45.9801	23.2604	18.4206	35.5001	27.3342	33.6798	41.2235	37.9412	45.9624	47.4262	41.5743	41.494	60.9073	49.2246	55.4413	81.1041	83.1048	88.4925
Cs_ont_7g020300	Protein kinase domain;; Protein tyrosine and serine/threonine kinase;; Leucine rich repeat N-terminal domain;; Leucine Rich repeats (2 copies);; Leucine rich repeat;; Leucine Rich Repeat	Protein NSP-INTERACTING KINASE 2 OS=Arabidopsis thaliana OX=3702 GN=NIK2 PE=1 SV=1	XP_006484307.1 protein NSP-INTERACTING KINASE 2 [Citrus sinensis]	1.49809	1.21782	2.71034	0.076155	0.021608	0.103597	0.06087	0.14946	0.087831	8.46706	8.18977	8.49221	12.1776	11.8021	11.563	3.93323	6.37383	4.52041
Cs_ont_7g020310	FBD;; F-box domain	F-box/FBD/LRR-repeat protein At1g13570 OS=Arabidopsis thaliana OX=3702 GN=At1g13570 PE=2 SV=1	XP_006484305.1 F-box/FBD/LRR-repeat protein At1g13570 isoform X1 [Citrus sinensis]	7.12781	10.5605	6.59952	7.34166	5.0109	5.69833	5.11678	6.30933	6.75053	8.21824	6.36941	5.95121	8.62988	7.97823	7.70962	11.1296	9.51665	10.5812
Cs_ont_7g020320	Phosphoribulokinase / Uridine kinase family;; CYTH domain	Uridine kinase-like protein 1, chloroplastic OS=Arabidopsis thaliana OX=3702 GN=UKL1 PE=1 SV=1	XP_006484303.1 uridine-cytidine kinase C [Citrus sinensis]	0.109011	1.02664	0.194684	0.095091	0.034853	0.043876	0.030079	0	0.188615	0.91884	1.01106	1.1373	0.440476	0.718556	0.560112	0.578738	0	0.359213
Cs_ont_7g020330	Peroxidase	Peroxidase 11 OS=Arabidopsis thaliana OX=3702 GN=PER11 PE=1 SV=1	XP_006484301.1 peroxidase 11 [Citrus sinensis]	0	0	0	0	0	0	0	0	0	0	0	0	0	0	0	0	0	0
Cs_ont_7g020340	--	--	XP_006484300.1 uncharacterized protein LOC102611506 [Citrus sinensis]	16.0042	16.0734	11.4472	15.6526	12.6925	15.8146	13.3575	13.3619	13.4302	11.6659	11.3378	8.15627	8.60838	12.7249	11.7327	11.7376	11.8161	12.1519
Cs_ont_7g020350	TLC domain	LAG1 longevity assurance homolog 3 OS=Arabidopsis thaliana OX=3702 GN=At1g13580 PE=2 SV=2	XP_006484296.1 LAG1 longevity assurance homolog 3 isoform X1 [Citrus sinensis]	5.51612	4.84484	5.45816	6.20983	6.31146	6.22773	6.66843	7.0091	7.71388	11.2354	9.89812	11.3953	14.548	11.4363	11.5744	18.8493	13.2669	16.3668
Cs_ont_7g020360	--	--	--	0	0	0	0	0	0	0	0	0	0	0	0	0	0	0	0	0	0
Cs_ont_7g020370	--	--	XP_006487968.1 uncharacterized protein LOC102616334 [Citrus sinensis]	0	0	0	0	0	0.025428	0	0	0	0.327621	0.583644	0.403228	0.621928	0.350885	0.430308	0.578272	0.814051	0.526924
Cs_ont_7g020380	6-phosphogluconate dehydrogenase, C-terminal domain;; NAD binding domain of 6-phosphogluconate dehydrogenase	6-phosphogluconate dehydrogenase, decarboxylating 3 OS=Arabidopsis thaliana OX=3702 GN=At3g02360 PE=2 SV=1	XP_024956887.1 6-phosphogluconate dehydrogenase, decarboxylating 3 [Citrus sinensis]	42.3083	39.1851	24.3543	43.7835	39.8399	39.3875	63.0054	50.8881	54.6178	42.0366	48.7924	46.1906	57.021	57.174	60.1729	59.5002	55.1594	57.6159
Cs_ont_7g020390	Leucine rich repeat;; Leucine Rich repeats (2 copies);; Leucine Rich Repeat;; Leucine rich repeat N-terminal domain	Receptor-like protein 7 OS=Arabidopsis thaliana OX=3702 GN=RLP7 PE=3 SV=2	XP_015387389.1 receptor-like protein 7 [Citrus sinensis]	0.889697	0.877041	0.995756	0.423261	0.401983	0.534126	0.291434	0.427403	0.37224	1.01584	0.934428	1.01135	1.27879	1.30452	1.04799	1.1584	1.17087	1.03878
Cs_ont_7g020400	Acetyltransferase (GNAT) family;; Acetyltransferase (GNAT) domain;; Acetyltransferase (GNAT) domain	Serotonin N-acetyltransferase 2, chloroplastic OS=Oryza sativa subsp. japonica OX=39947 GN=SNAT2 PE=1 SV=1	XP_006484294.1 serotonin N-acetyltransferase 2, chloroplastic [Citrus sinensis]	0.01756	0	0	0	0	0	0	0	0	0.098309	0	0	0	0	0	0	0	0
Cs_ont_7g020410	TCP-1/cpn60 chaperonin family	Chaperonin 60 subunit beta 4, chloroplastic OS=Arabidopsis thaliana OX=3702 GN=CPN60B4 PE=1 SV=1	XP_006484293.1 ruBisCO large subunit-binding protein subunit beta, chloroplastic [Citrus sinensis]	1.84448	1.01912	1.16364	0.878948	0.67472	0.770216	1.13708	0.956673	0.794028	2.84945	3.68446	2.8507	1.97989	1.6546	2.59812	6.46894	6.58729	4.40698
Cs_ont_7g020420	bZIP transcription factor;; Basic region leucine zipper	Basic leucine zipper 43 OS=Arabidopsis thaliana OX=3702 GN=BZIP43 PE=1 SV=1	XP_006484292.1 basic leucine zipper 43 [Citrus sinensis]	0	0	0.028344	0	0.009071	0	0	0	0.145468	0.816954	0.319176	0.631813	0.249117	0.379982	0.256854	0.940545	0.392321	0.434316
Cs_ont_7g020430	ZIP Zinc transporter	Fe(2+) transport protein 1 OS=Oryza sativa subsp. japonica OX=39947 GN=IRT1 PE=2 SV=1	XP_006484359.1 fe(2+) transport protein 1-like [Citrus sinensis]	0	0	0	0	0	0	0	0	0	0	0	0	0	0	0	0	0	0
Cs_ont_7g020440	Thiamine pyrophosphate enzyme, N-terminal TPP binding domain;; Middle domain of thiamine pyrophosphate;; Enolase C-terminal domain-like;; Alpha/beta hydrolase family;; alpha/beta hydrolase fold;; Thiamine pyrophosphate enzyme, C-terminal TPP binding domain;; Phospholipase/Carboxylesterase;; BAAT / Acyl-CoA thioester hydrolase C terminal;; Serine aminopeptidase, S33;; alpha/beta hydrolase fold;; D…	Protein PHYLLO, chloroplastic OS=Arabidopsis thaliana OX=3702 GN=PHYLLO PE=2 SV=2	XP_006484288.1 protein PHYLLO, chloroplastic isoform X2 [Citrus sinensis]	1.63578	1.39468	1.36323	1.21244	1.24969	0.898923	1.37829	1.36276	1.23873	6.59195	5.86091	4.53364	4.84519	3.74869	4.30787	3.34147	4.13483	3.7314
Cs_ont_7g020450	--	--	--	0	0	0	0	0	0	0	0	0	0	0	0	0	0	0	0	0	0
Cs_ont_7g020460	--	--	--	0	0	0	0	0	0	0	0	0	0	0	0	0	0	0	0	0	0
Cs_ont_7g020470	--	--	XP_006484286.1 uncharacterized protein LOC102608251 [Citrus sinensis]	0	0	0	0	0	0	0	0	0	0	0	0	0	0	0	0	0	0
Cs_ont_7g020480	--	Putative defensin-like protein 263 OS=Arabidopsis thaliana OX=3702 GN=At1g68907 PE=3 SV=1	XP_024957422.1 putative defensin-like protein 263 [Citrus sinensis]	0	0	0	0	0	0	0	0.253973	0	0	0	0	0	0	0	0	0	0
Cs_ont_7g020490	--	--	XP_024957422.1 putative defensin-like protein 263 [Citrus sinensis]	0	0	0	0	0	0	0	0	0	0	0	0	0	0	0	0	0	0
Cs_ont_7g020500	--	--	XP_024957422.1 putative defensin-like protein 263 [Citrus sinensis]	0	0	0	0	0	0	0	0	0	0	0	0	0	0	0	0	0	0
Cs_ont_7g020510	--	Putative defensin-like protein 298 OS=Arabidopsis thaliana OX=3702 GN=At2g25185 PE=3 SV=1	XP_024957422.1 putative defensin-like protein 263 [Citrus sinensis]	0	0	0	0	0	0	0	0	0	0	0	0	0	0	0	0	0	0
Cs_ont_7g020520	--	--	--	0	0	0	0	0	0	0	0	0	0	0	0	0	0	0	0	0	0
Cs_ont_7g020530	--	--	--	0	0	0	0	0	0	0	0	0	0	0	0	0	0	0	0	0	0
Cs_ont_7g020540	--	--	--	0	0	0	0	0.283887	0	0	0	0	0	0	0	0	0	0	0	0	0
Cs_ont_7g020550	Protease inhibitor/seed storage/LTP family;; Probable lipid transfer	Non-specific lipid-transfer protein A OS=Ricinus communis OX=3988 PE=1 SV=1	XP_024956228.1 non-specific lipid-transfer protein A-like [Citrus sinensis]	0	0.079461	0	0	0	0	0	0.040116	0	0	0	0.01913	0	0	0	0	0	0
Cs_ont_7g020560	--	--	--	8.40952	10.3839	14.0622	7.79646	11.3503	9.52116	5.51764	9.70116	7.49151	16.5223	15.439	0	0	0	0	13.3024	11.1508	11.7218
Cs_ont_7g020570	--	WPP domain-interacting tail-anchored protein 2 OS=Arabidopsis thaliana OX=3702 GN=WIT2 PE=1 SV=1	XP_006484283.1 WPP domain-interacting tail-anchored protein 2 isoform X1 [Citrus sinensis]	6.65367	6.30916	5.76718	7.47684	4.88166	5.44637	4.97393	5.51422	7.24511	8.14613	8.7016	7.67821	8.62347	9.34425	8.71516	12.7889	12.8465	13.8731
Cs_ont_7g020580	Helix-loop-helix DNA-binding domain	Transcription factor bHLH49 OS=Arabidopsis thaliana OX=3702 GN=BHLH49 PE=1 SV=1	XP_024956728.1 transcription factor bHLH49 isoform X1 [Citrus sinensis]	6.10061	5.83075	6.39736	7.2192	6.5812	6.91581	7.86722	10.0208	10.4878	7.40975	8.32903	7.24295	11.879	10.1341	9.54302	6.95816	8.75212	8.42316
Cs_ont_7g020590	PPR repeat;; PPR repeat family;; PPR repeat;; DYW family of nucleic acid deaminases;; Pentatricopeptide repeat domain;; Pentacotripeptide-repeat region of PRORP	Putative pentatricopeptide repeat-containing protein At1g68930 OS=Arabidopsis thaliana OX=3702 GN=PCMP-H22 PE=3 SV=1	XP_006484277.1 putative pentatricopeptide repeat-containing protein At1g68930 [Citrus sinensis]	0.028059	0.535572	0.096611	0.720921	0.231556	0.068281	0.094452	0.727674	0	0	0	0	0	0	0	0	0.063257	0
Cs_ont_7g020600	AhpC/TSA antioxidant enzyme	Thioredoxin-like protein AAED1, chloroplastic OS=Arabidopsis thaliana OX=3702 GN=At2g37240 PE=1 SV=2	XP_006484278.1 uncharacterized protein LOC102631181 [Citrus sinensis]	1.02591	0.869609	1.24235	0.671962	1.54847	1.09296	3.31758	1.83261	1.78789	1.7619	1.83227	1.87661	3.32414	2.50377	2.62634	2.01608	1.9919	2.10394
Cs_ont_7g020610	Armadillo/beta-catenin-like repeat;; U-box domain;; HEAT repeat;; HEAT repeats	Putative U-box domain-containing protein 42 OS=Arabidopsis thaliana OX=3702 GN=PUB42 PE=3 SV=1	XP_006484276.1 putative U-box domain-containing protein 42 [Citrus sinensis]	1.12341	0.63959	1.00426	1.74989	1.62616	2.82724	2.06149	2.14285	2.23277	1.96728	1.6649	1.17067	1.25555	1.22262	1.40941	1.02749	0.792909	0.789864
Cs_ont_7g020620	DNA-dependent RNA polymerase;; DNA-directed RNA polymerase N-terminal	DNA-directed RNA polymerase 1B, mitochondrial OS=Nicotiana tabacum OX=4097 GN=RPOT1-TOM PE=2 SV=2	XP_006484275.1 DNA-directed RNA polymerase 1B, mitochondrial isoform X1 [Citrus sinensis]	5.73431	9.75115	10.1536	4.42808	4.773	3.97746	8.21415	6.81151	7.00791	4.63513	5.79788	4.02483	5.81848	4.2133	5.52193	8.50942	8.65093	9.11937
Cs_ont_7g020630	Hsp90 protein;; Histidine kinase-, DNA gyrase B-, and HSP90-like ATPase;; Histidine kinase-, DNA gyrase B-, and HSP90-like ATPase	Heat shock protein 90-5, chloroplastic OS=Arabidopsis thaliana OX=3702 GN=HSP90-5 PE=1 SV=1	XP_006484274.1 heat shock protein 90-5, chloroplastic [Citrus sinensis]	47.4587	48.1941	29.9691	50.3052	39.1349	36.6091	47.2546	51.4566	40.4154	165.717	194.151	149.923	161.366	143.539	179.675	126.046	157.125	134.705
Cs_ont_7g020640	Serine aminopeptidase, S33;; alpha/beta hydrolase fold;; Prolyl oligopeptidase family;; Dienelactone hydrolase family;; Serine hydrolase (FSH1)	Alpha/beta hydrolase domain-containing protein WAV2 OS=Arabidopsis thaliana OX=3702 GN=WAV2 PE=2 SV=1	XP_006484273.1 alpha/beta hydrolase domain-containing protein 17B [Citrus sinensis]	0.848401	0.988018	2.2737	0.500211	0.322953	0.428768	0.471481	0.507419	0.384838	10.2016	11.2274	9.35622	8.48651	11.0452	10.5019	4.96978	4.65702	5.56156
Cs_ont_7g020650	--	Root meristem growth factor 3 OS=Arabidopsis thaliana OX=3702 GN=rgf3 PE=1 SV=1	XP_024956156.1 root meristem growth factor 3 [Citrus sinensis]	0.078695	0	0	0	0	0.198777	0	0	0	0	0	0	0	0	0	0	0	0
Cs_ont_7g020660	2OG-Fe(II) oxygenase superfamily;; non-haem dioxygenase in morphine synthesis N-terminal	Codeine O-demethylase OS=Papaver somniferum OX=3469 GN=CODM PE=1 SV=1	XP_006484270.1 flavonol synthase/flavanone 3-hydroxylase-like [Citrus sinensis]	0.158462	0.387548	0.086121	0.914284	0.668545	0.724649	0.691324	0.720016	0.855508	1.31724	1.91705	2.31045	3.42693	1.30529	2.84531	0.474733	0	0.35519
Cs_ont_7g020670	UDP-glucoronosyl and UDP-glucosyl transferase	UDP-glycosyltransferase 89A2 OS=Arabidopsis thaliana OX=3702 GN=UGT89A2 PE=2 SV=1	XP_006484269.1 UDP-glycosyltransferase 89A2-like [Citrus sinensis]	1.84847	1.14729	2.52437	1.37606	1.62128	1.58811	1.66937	1.13492	2.23966	7.65553	6.69102	8.82028	9.28238	12.2034	9.4306	6.64405	8.62624	7.86185
Cs_ont_7g020680	UDP-glucoronosyl and UDP-glucosyl transferase	UDP-glycosyltransferase 89A2 OS=Arabidopsis thaliana OX=3702 GN=UGT89A2 PE=2 SV=1	XP_006484357.1 UDP-glycosyltransferase 89A2-like [Citrus sinensis]	0.050987	0.116959	0.111435	0.029762	0	0.063078	0.055694	0.097817	0	0.122817	0.080423	0.136457	0.059282	0.178489	0.121051	0.190747	0.140043	0.260215
Cs_ont_7g020690	WD domain, G-beta repeat;; Anaphase-promoting complex subunit 4 WD40 domain	Cell division cycle 20.1, cofactor of APC complex OS=Arabidopsis thaliana OX=3702 GN=CDC20-1 PE=1 SV=1	XP_006484268.1 cell division cycle 20.2, cofactor of APC complex-like [Citrus sinensis]	0.10631	0.051714	0.281797	0.139794	0.160411	0.123341	0.143035	0.048068	0	0	0	0	0	0	0.541266	0	0.507682	0.253686
Cs_ont_7g020700	PPR repeat family;; PPR repeat;; PPR repeat;; Pentatricopeptide repeat domain;; Pentacotripeptide-repeat region of PRORP;; Mitochondrial 28S ribosomal protein S27	Putative pentatricopeptide repeat-containing protein At1g13630 OS=Arabidopsis thaliana OX=3702 GN=At1g13630 PE=3 SV=3	XP_006484267.1 putative pentatricopeptide repeat-containing protein At1g13630 isoform X1 [Citrus sinensis]	0.244405	0.857565	0.563625	0.215292	0.371159	0.501593	0.606816	0.895267	0.415109	0.428786	0.376309	0.483618	0.35337	0.339999	0.546179	0.28481	0.578699	0.671163
Cs_ont_7g020710	Methyladenine glycosylase	--	XP_006484265.1 uncharacterized protein LOC102627575 isoform X1 [Citrus sinensis]	0.099981	0	0.040098	4.75168	5.90567	3.71848	4.00081	4.04859	3.46915	0.200709	0	0	0	0	0	0	0	0
Cs_ont_7g020720	Phosphatidylinositol 3- and 4-kinase	Phosphatidylinositol 4-kinase gamma 7 OS=Arabidopsis thaliana OX=3702 GN=PI4KG7 PE=1 SV=2	XP_006484264.1 phosphatidylinositol 4-kinase gamma 5-like [Citrus sinensis]	50.2398	55.4232	72.7939	102.019	129.03	116.504	139.149	127.576	117.855	69.1943	69.183	73.2812	80.1208	80.089	80.3125	83.7009	78.7784	83.5059
Cs_ont_7g020730	--	--	--	0	0	0	0	0	0	0	0	0	0	0	0	0	0	0	0	0	0
Cs_ont_7g020740	--	--	XP_024957149.1 uncharacterized protein LOC112498991 [Citrus sinensis]	0	0	0	0	0	0	0	0	0	0	0	0	0	0	0	0	0	0
Cs_ont_7g020750	Helix-loop-helix DNA-binding domain	Transcription factor BIM2 OS=Arabidopsis thaliana OX=3702 GN=BIM2 PE=1 SV=1	XP_006484262.1 transcription factor BIM2 isoform X1 [Citrus sinensis]	18.3833	19.4535	21.2552	18.613	16.741	15.6948	18.5024	16.9338	18.1197	13.6209	14.7632	16.5662	19.5284	17.0434	17.0953	27.1785	25.8291	25.6001
Cs_ont_7g020760	Prolyl oligopeptidase, N-terminal beta-propeller domain;; Prolyl oligopeptidase family	--	XP_006484260.1 uncharacterized protein LOC102626029 isoform X2 [Citrus sinensis]	4.02626	3.97989	4.79665	3.4931	3.27773	3.88603	3.38194	4.57788	4.32298	2.88521	2.68853	3.32206	3.68953	3.78717	2.95606	5.22628	4.61481	5.4858
Cs_ont_7g020770	BSD domain	--	XP_006484261.1 uncharacterized protein LOC102626513 [Citrus sinensis]	18.9111	15.8095	15.5728	27.8318	28.3096	25.2426	34.649	32.0492	29.672	22.0943	20.4419	24.4757	25.8782	27.4404	26.9342	31.6234	22.6513	25.6807
Cs_ont_7g020780	--	--	XP_015387403.2 probable root meristem growth factor 8 isoform X1 [Citrus sinensis]	0	0	0	0.174534	0.082445	0.690378	5.25276	1.75587	1.26122	0	0	0	0	0	0	0	0	0.806751
Cs_ont_7g020790	--	--	XP_024956942.1 uncharacterized protein LOC102625369 isoform X1 [Citrus sinensis]	17.9051	23.4618	22.1802	13.3362	11.9493	11.4737	10.2022	10.4571	10.8684	6.73678	5.45315	6.49057	10.0836	6.64339	10.6524	13.0086	10.1696	11.9374
Cs_ont_7g020800	--	--	XP_006476832.1 plant UBX domain-containing protein 10-like isoform X2 [Citrus sinensis]	0	0	0	0	0	0	0	0	0	0	0	0	0	0	0	0	0	0
Cs_ont_7g020810	D-aminoacyl-tRNA deacylase	D-aminoacyl-tRNA deacylase OS=Arabidopsis thaliana OX=3702 GN=GEK1 PE=1 SV=2	XP_006484255.1 D-aminoacyl-tRNA deacylase [Citrus sinensis]	12.6961	7.71863	6.07374	59.1775	53.0538	55.3393	47.601	63.3755	55.0967	10.1777	13.1248	12.1982	14.1308	12.3841	12.4693	13.9122	11.1464	12.3738
Cs_ont_7g020820	Translin family	--	NP_001275832.1 translin-associated factor X [Citrus sinensis]	10.0273	7.88262	5.2992	8.7395	9.98837	9.8477	12.5407	12.1592	11.3492	12.2247	16.4321	12.6587	14.6099	15.2767	16.112	14.1293	13.8343	14.8625
Cs_ont_7g020830	Sulfotransferase domain;; Sulfotransferase family	Cytosolic sulfotransferase 12 OS=Arabidopsis thaliana OX=3702 GN=SOT12 PE=1 SV=2	XP_006484253.1 cytosolic sulfotransferase 12-like [Citrus sinensis]	0	0	0	0	0.030502	0	0	0	0	4.80133	1.15346	1.72046	1.53955	0.718017	1.45477	0	0	1.92129
Cs_ont_7g020840	ACT domain;; ACT domain;; ACT domain	ACT domain-containing protein ACR4 OS=Arabidopsis thaliana OX=3702 GN=ACR4 PE=2 SV=1	XP_015387408.1 ACT domain-containing protein ACR4-like isoform X2 [Citrus sinensis]	0.082092	0.166549	0.243525	0	0.129216	0	0.108403	0	0.114206	0.635136	0.484829	1.12891	0.62521	0.71417	0.829493	0.34264	0.297724	0.132161
Cs_ont_7g020850	--	--	--	0	0	0	0	0	0	0	0	0	0	0	0	0	0	0	0	0	0
Cs_ont_7g020860	--	--	XP_006484355.1 uncharacterized protein LOC102628753 [Citrus sinensis]	0	0	0	0	0	0	0	0	0	0	0	0	0	0	0	0	0	0
Cs_ont_7g020870	--	--	XP_006484249.1 uncharacterized protein LOC102622387 [Citrus sinensis]	11.2482	10.0951	9.4	12.2677	15.8597	14.1337	17.3266	21.3153	18.0875	16.1228	18.6416	17.5068	21.6776	17.8805	18.9453	20.4741	19.9188	21.0872
Cs_ont_7g020880	Cytochrome P450	Cytochrome P450 CYP749A22 OS=Panax ginseng OX=4054 PE=2 SV=1	XP_006484250.1 cytochrome P450 CYP749A22-like isoform X2 [Citrus sinensis]	0	0	0	0.168682	0.088856	0.389268	0.327824	0.497134	0.295671	0.573076	1.78125	3.47812	0.568973	2.08262	1.08418	0.17409	0	0.095995
Cs_ont_7g020890				0	0	0	0	0	0.18872	0	0	0	0	0	0	0	0	0	0	0	0
Cs_ont_7g020900	--	14-3-3 protein 6 OS=Solanum lycopersicum OX=4081 GN=TFT6 PE=2 SV=2	XP_006492624.1 14-3-3 protein 6 [Citrus sinensis]	0	0	0	0	0	0	0	0	0	0	0	0	0	0	0	0	0	0
Cs_ont_7g020910	--	Apyrase 2 OS=Arabidopsis thaliana OX=3702 GN=APY2 PE=1 SV=1	XP_006487298.1 14-3-3 protein homolog [Citrus sinensis]	0	0	0	0	0	0	0	0	0	2.88887	3.14822	2.59457	2.54087	3.6861	3.98459	2.13588	1.87195	2.14329
Cs_ont_7g020920	Cytochrome P450	Cytochrome P450 CYP749A22 OS=Panax ginseng OX=4054 PE=2 SV=1	XP_006484251.1 cytochrome P450 CYP749A22-like [Citrus sinensis]	0	0	0	0	0.016001	0.029259	0.080875	0	0	0	0	0	0	0	0	0	0	0
Cs_ont_7g020930	Cytochrome P450	Cytochrome P450 CYP749A22 OS=Panax ginseng OX=4054 PE=2 SV=1	XP_006484252.1 cytochrome P450 CYP749A22-like [Citrus sinensis]	5.70793	4.79114	5.59874	20.276	14.2616	19.4465	22.1164	20.3706	16.4301	14.0716	15.3082	15.5959	11.1606	10.4617	8.66981	11.4154	13.0593	14.7293
Cs_ont_7g020940	Helix-loop-helix DNA-binding domain	Transcription factor MYC1 OS=Arabidopsis thaliana OX=3702 GN=BHLH12 PE=1 SV=1	XP_006491098.1 transcription factor EGL1 [Citrus sinensis]	0	0	0	0	0	0	0	0	0	0	0	0	0	0	0	0	0	0
Cs_ont_7g020950	--	--	--	0	0	0	0	0	0	0	0	0	0	0	0	0	0	0	0	0	0
Cs_ont_7g020960	Nop14-like family	Protein CROWDED NUCLEI 3 OS=Arabidopsis thaliana OX=3702 GN=CRWN3 PE=1 SV=1	XP_006484246.1 nucleolar protein 14 [Citrus sinensis]	8.51731	10.4481	10.9333	10.6918	12.3859	11.6034	15.2452	13.4492	12.8796	16.3908	17.8027	17.9961	16.6189	15.5232	16.4675	19.2372	20.343	19.254
Cs_ont_7g020970	--	--	--	0	0	0	0	0	0	0	0	0	0	0	0	0	0	0	0	0	0
Cs_ont_7g020980	Universal stress protein family	--	XP_006484245.1 uncharacterized protein LOC102621301 [Citrus sinensis]	0.158634	0.054337	0.043073	0.131574	0.190895	0.27036	0.188707	0.332513	0.433755	0	0	0	0	0	0	0	0	0
Cs_ont_7g020990	Ring finger domain;; RING-H2 zinc finger domain;; Zinc finger, C3HC4 type (RING finger);; Zinc finger, C3HC4 type (RING finger);; Anaphase-promoting complex subunit 11 RING-H2 finger	E3 ubiquitin-protein ligase At3g02290 OS=Arabidopsis thaliana OX=3702 GN=At3g02290 PE=2 SV=1	XP_006484244.1 E3 ubiquitin-protein ligase At3g02290 [Citrus sinensis]	2.85113	2.94178	0.420092	1.38631	1.99999	1.95242	3.2087	2.15822	2.37532	0	0	0	0.25675	0	0	0	0	0
Cs_ont_7g021000	SRF-type transcription factor (DNA-binding and dimerisation domain);; K-box region	Floral homeotic protein APETALA 1 OS=Sinapis alba OX=3728 GN=AP1 PE=2 SV=1	XP_024956095.1 APETALA1 isoform X1 [Citrus sinensis]	10.9725	11.5492	11.9039	5.86771	4.53966	4.98975	4.92029	3.26082	3.90247	6.11364	7.50349	12.7796	13.2606	14.097	23.5565	18.159	22.0527	22.2112
Cs_ont_7g021010	SRF-type transcription factor (DNA-binding and dimerisation domain);; K-box region	Developmental protein SEPALLATA 1 OS=Arabidopsis thaliana OX=3702 GN=SEP1 PE=1 SV=2	XP_006484240.1 developmental protein SEPALLATA 1-like isoform X1 [Citrus sinensis]	74.0293	73.7611	60.1536	87.1576	62.7077	71.7404	57.6863	61.8361	73.939	64.5028	66.8024	61.3445	75.4137	61.8352	74.8594	86.8977	73.2593	97.7517
Cs_ont_7g021020	SBP domain	Protein BIG GRAIN 1-like E OS=Arabidopsis thaliana OX=3702 GN=At1g69160 PE=2 SV=1	XP_024956109.1 squamosa promoter-binding-like protein 6 isoform X6 [Citrus sinensis]	0.080325	0.136658	0.892215	0.039036	0.008725	0	0	0	0	1.74516	1.07377	1.30293	1.36545	1.32196	0.778149	0.732411	0.560496	0.567887
Cs_ont_7g021030	--	PI-PLC X domain-containing protein At5g67130 OS=Arabidopsis thaliana OX=3702 GN=At5g67130 PE=1 SV=1	XP_006484354.1 PI-PLC X domain-containing protein At5g67130-like [Citrus sinensis]	0	0	0	0	0	0	0	0	0	0	0	0	0	0	0	0	0	0
Cs_ont_7g021040	YABBY protein;; HMG-box domain	Protein CRABS CLAW OS=Arabidopsis thaliana OX=3702 GN=CRC PE=1 SV=2	XP_006484236.1 protein CRABS CLAW [Citrus sinensis]	0	0	0	0	0	0	0	0	0	0	0	0	0	0	0	0	0	0
Cs_ont_7g021050	--	PI-PLC X domain-containing protein At5g67130 OS=Arabidopsis thaliana OX=3702 GN=At5g67130 PE=1 SV=1	XP_006484354.1 PI-PLC X domain-containing protein At5g67130-like [Citrus sinensis]	0	0	0	0	0	0	0	0	0	0	0	0	0	0	0	0	0	0
Cs_ont_7g021060	F/Y rich C-terminus	--	XP_024956197.1 uncharacterized protein LOC102628159 isoform X3 [Citrus sinensis]	0.087379	0.233972	0.339776	0.083945	0.133635	0.10891	0.243954	0.306799	0.091285	0.121314	0	0	0	0.158711	0	0.398904	0.163865	0.304477
Cs_ont_7g021070	Reversibly glycosylated polypeptide;; Cytochrome P450	Cytochrome P450 85A1 OS=Solanum lycopersicum OX=4081 GN=CYP85A1 PE=2 SV=1	XP_006484352.1 cytochrome P450 85A1-like [Citrus sinensis]	15.477	15.5075	15.4071	13.5628	9.53892	10.3102	10.4871	9.59816	8.76907	12.2929	14.5378	16.9058	14.1775	16.6162	15.4396	15.7022	13.4073	12.8689
Cs_ont_7g021080	--	PI-PLC X domain-containing protein At5g67130 OS=Arabidopsis thaliana OX=3702 GN=At5g67130 PE=1 SV=1	XP_006482425.2 PI-PLC X domain-containing protein At5g67130-like [Citrus sinensis]	0	0	0	0	0	0	0	0	0	0	0	0	0	0	0	0	0	0
Cs_ont_7g021090	Cytochrome b5-like Heme/Steroid binding domain;; RNA recognition motif. (a.k.a. RRM, RBD, or RNP domain)	Cytochrome b5 isoform A OS=Arabidopsis thaliana OX=3702 GN=CB5-A PE=1 SV=1	XP_006484233.1 peptidyl-prolyl cis-trans isomerase E [Citrus sinensis]	131.841	121.584	149.201	87.3295	85.3604	85.9974	94.3095	98.8948	99.4237	80.2218	72.217	80.3238	68.3077	77.4872	66.8707	64.7961	63.3918	71.1358
Cs_ont_7g021100	Pterin binding enzyme;; 7,8-dihydro-6-hydroxymethylpterin-pyrophosphokinase (HPPK)	Folate synthesis bifunctional protein, mitochondrial OS=Pisum sativum OX=3888 GN=MitHPPK/DHPS PE=1 SV=1	XP_024956994.1 folate synthesis bifunctional protein, mitochondrial [Citrus sinensis]	6.39363	6.19145	5.60656	6.23305	6.86709	5.4982	5.52409	5.45907	6.35553	13.4558	12.7699	11.8287	10.5707	10.9047	12.4224	11.9039	12.0333	11.7766
Cs_ont_7g021110	pfkB family carbohydrate kinase	Fructokinase-like 2, chloroplastic OS=Arabidopsis thaliana OX=3702 GN=FLN2 PE=1 SV=2	XP_006484232.1 fructokinase-like 2, chloroplastic [Citrus sinensis]	0.780598	0.915389	1.20129	0.822108	0.413897	0.523834	0.470669	0.373466	0.38985	4.36018	4.6496	5.25228	4.22932	3.66552	5.72498	2.25845	3.18248	2.08282
Cs_ont_7g021120	Glucosamine-6-phosphate isomerases/6-phosphogluconolactonase	Probable 6-phosphogluconolactonase 1 OS=Arabidopsis thaliana OX=3702 GN=At1g13700 PE=2 SV=1	XP_006484231.1 probable 6-phosphogluconolactonase 1 [Citrus sinensis]	104.837	91.7774	131.122	128.737	211.032	188.336	175.2	181.731	143.078	108.888	106.006	91.3112	73.8008	90.696	77.3653	63.6084	79.11	73.6938
Cs_ont_7g021130	PPR repeat family;; PPR repeat;; PPR repeat;; Pentatricopeptide repeat domain	Putative pentatricopeptide repeat-containing protein At1g26500 OS=Arabidopsis thaliana OX=3702 GN=At1g26500 PE=3 SV=1	XP_015387343.1 putative pentatricopeptide repeat-containing protein At1g26500 [Citrus sinensis]	0.67409	1.33529	0.847969	0.746215	0.578759	0.349073	0.515089	0.439303	0.880243	0.709037	0.995647	0.899754	0.48768	0.792486	1.02981	0.92425	0.929908	1.01028
Note: Expression of each gene is shown as FPKM (Fragments Per Kilobase of exon model per Million mapped fragments).
